# Supplementary material for: Successful validation of a larval dispersal model using genetic parentage data
Source: PLoS Biol. 2019 Jul 12;17(7):e3000380. doi: 10.1371/journal.pbio.3000380 (PMC6655847; doi:10.1371/journal.pbio.3000380)
Supplement: S1 Data — (XLSX) [file pbio.3000380.s005.xlsx]

## Sheet: Figure 1b - network
Source longitude	Source latitude	Destination longitude	Destination latitude	Number of assignments
150.335	-21.7455	150.335	-21.7455	3
150.335	-21.7455	150.891	-23.0695	1
150.335	-21.7455	150.953	-23.176	4
150.335	-21.7455	151.149	-23.4021	1
150.335	-21.7455	151.777	-23.5036	1
150.335	-21.7455	151.684	-23.5635	1
150.891	-23.0695	150.292	-21.659	1
151.101	-23.1991	150.292	-21.659	2
151.101	-23.1991	150.335	-21.7455	4
151.101	-23.1991	150.891	-23.0695	3
151.101	-23.1991	150.953	-23.176	6
151.101	-23.1991	151.777	-23.5036	1
151.101	-23.1991	151.684	-23.5635	1
150.953	-23.176	150.292	-21.659	2
150.953	-23.176	150.335	-21.7455	5
150.953	-23.176	150.953	-23.176	7
150.953	-23.176	151.78	-23.2964	1
150.953	-23.176	151.777	-23.5036	2
150.953	-23.176	151.684	-23.5635	2
151.78	-23.2964	150.292	-21.659	1
151.78	-23.2964	150.953	-23.176	2
151.78	-23.2964	151.684	-23.5635	3
151.684	-23.5635	150.292	-21.659	1
151.684	-23.5635	150.335	-21.7455	3
151.684	-23.5635	150.891	-23.0695	2
151.684	-23.5635	150.953	-23.176	5
151.684	-23.5635	151.684	-23.5635	4
			Total	69

## Sheet: Figure 1c - observed matrix
	Columns indicate destination reef ------->
Rows indicate source reef	0	0	0	0	0	0	0	0	0	0	0	0	0	0	0	0	0	0	0	0	0	0	0	0	0	0	0	0	0	0	0	0	0	0	0	0	0	0	0	0	0
|	0	0	0	0	0	0	0	0	0	0	0	0	0	0	0	0	0	0	0	0	0	0	0	0	0	0	0	0	0	0	0	0	0	0	0	0	0	0	0	0	0
|	0	0	0	0	0	0	0	0	0	0	0	0	0	0	0	0	0	0	0	0	0	0	0	0	0	0	0	0	0	0	0	0	0	0	0	0	0	0	0	0	0
|	0	0	0	0	0	0	0	0	0	0	0	0	0	0	0	0	0	0	0	0	0	0	0	0	0	0	0	0	0	0	0	0	0	0	0	0	0	0	0	0	0
v	0	0	0	0	3	0	0	0	0	0	0	0	0	1	0	1	0	0	0	0	0	0	0	0	0	0	1	0	0	0	4	0	0	0	0	0	0	0	1	0	0
	0	0	0	0	0	0	0	0	0	0	0	0	0	0	0	0	0	0	0	0	0	0	0	0	0	0	0	0	0	0	0	0	0	0	0	0	0	0	0	0	0
	0	0	0	0	0	0	0	0	0	0	0	0	0	0	0	0	0	0	0	0	0	0	0	0	0	0	0	0	0	0	0	0	0	0	0	0	0	0	0	0	0
	0	0	0	0	0	0	0	0	0	0	0	0	0	0	0	0	0	0	0	0	0	0	0	0	0	0	0	0	0	0	0	0	0	0	0	0	0	0	0	0	0
	0	0	1	0	0	0	0	0	0	0	0	0	0	0	0	3	0	0	0	0	0	0	0	0	0	0	0	0	0	0	2	0	0	0	0	0	0	0	0	0	0
	0	0	0	0	0	0	0	0	0	0	0	0	0	0	0	0	0	0	0	0	0	0	0	0	0	0	0	0	0	0	0	0	0	0	0	0	0	0	0	0	0
	0	0	0	0	0	0	0	0	0	0	0	0	0	0	0	0	0	0	0	0	0	0	0	0	0	0	0	0	0	0	0	0	0	0	0	0	0	0	0	0	0
	0	0	0	0	0	0	0	0	0	0	0	0	0	0	0	0	0	0	0	0	0	0	0	0	0	0	0	0	0	0	0	0	0	0	0	0	0	0	0	0	0
	0	0	0	0	0	0	0	0	0	0	0	0	0	0	0	0	0	0	0	0	0	0	0	0	0	0	0	0	0	0	0	0	0	0	0	0	0	0	0	0	0
	0	0	0	0	0	0	0	0	0	0	0	0	0	0	0	0	0	0	0	0	0	0	0	0	0	0	0	0	0	0	0	0	0	0	0	0	0	0	0	0	0
	0	0	0	0	0	0	0	0	0	0	0	0	0	0	0	0	0	0	0	0	0	0	0	0	0	0	0	0	0	0	0	0	0	0	0	0	0	0	0	0	0
	0	0	1	0	3	0	0	0	0	0	0	0	0	0	0	4	0	0	0	0	0	0	0	0	0	0	2	0	0	0	5	0	0	0	0	0	0	0	0	0	0
	0	0	0	0	0	0	0	0	0	0	0	0	0	0	0	0	0	0	0	0	0	0	0	0	0	0	0	0	0	0	0	0	0	0	0	0	0	0	0	0	0
	0	0	0	0	0	0	0	0	0	0	0	0	0	0	0	0	0	0	0	0	0	0	0	0	0	0	0	0	0	0	0	0	0	0	0	0	0	0	0	0	0
	0	0	0	0	0	0	0	0	0	0	0	0	0	0	0	0	0	0	0	0	0	0	0	0	0	0	0	0	0	0	0	0	0	0	0	0	0	0	0	0	0
	0	0	0	0	0	0	0	0	0	0	0	0	0	0	0	0	0	0	0	0	0	0	0	0	0	0	0	0	0	0	0	0	0	0	0	0	0	0	0	0	0
	0	0	0	0	0	0	0	0	0	0	0	0	0	0	0	0	0	0	0	0	0	0	0	0	0	0	0	0	0	0	0	0	0	0	0	0	0	0	0	0	0
	0	0	0	0	0	0	0	0	0	0	0	0	0	0	0	0	0	0	0	0	0	0	0	0	0	0	0	0	0	0	0	0	0	0	0	0	0	0	0	0	0
	0	0	0	0	0	0	0	0	0	0	0	0	0	0	0	0	0	0	0	0	0	0	0	0	0	0	0	0	0	0	0	0	0	0	0	0	0	0	0	0	0
	0	0	0	0	0	0	0	0	0	0	0	0	0	0	0	0	0	0	0	0	0	0	0	0	0	0	0	0	0	0	0	0	0	0	0	0	0	0	0	0	0
	0	0	0	0	0	0	0	0	0	0	0	0	0	0	0	0	0	0	0	0	0	0	0	0	0	0	0	0	0	0	0	0	0	0	0	0	0	0	0	0	0
	0	0	0	0	0	0	0	0	0	0	0	0	0	0	0	0	0	0	0	0	0	0	0	0	0	0	0	0	0	0	0	0	0	0	0	0	0	0	0	0	0
	0	0	1	0	0	0	0	0	0	0	0	0	0	0	0	0	0	0	0	0	0	0	0	0	0	0	0	0	0	0	0	0	0	0	0	0	0	0	0	0	0
	0	0	0	0	0	0	0	0	0	0	0	0	0	0	0	0	0	0	0	0	0	0	0	0	0	0	0	0	0	0	0	0	0	0	0	0	0	0	0	0	0
	0	0	0	0	0	0	0	0	0	0	0	0	0	0	0	0	0	0	0	0	0	0	0	0	0	0	0	0	0	0	0	0	0	0	0	0	0	0	0	0	0
	0	0	2	0	4	0	0	0	0	0	0	0	0	1	0	1	0	0	0	0	0	0	0	0	0	0	3	0	0	0	6	0	0	0	0	0	0	0	0	0	0
	0	0	2	0	5	0	0	0	1	0	0	0	0	2	0	2	0	0	0	0	0	0	0	0	0	0	0	0	0	0	7	0	0	0	0	0	0	0	0	0	0
	0	0	0	0	0	0	0	0	0	0	0	0	0	0	0	0	0	0	0	0	0	0	0	0	0	0	0	0	0	0	0	0	0	0	0	0	0	0	0	0	0
	0	0	0	0	0	0	0	0	0	0	0	0	0	0	0	0	0	0	0	0	0	0	0	0	0	0	0	0	0	0	0	0	0	0	0	0	0	0	0	0	0
	0	0	0	0	0	0	0	0	0	0	0	0	0	0	0	0	0	0	0	0	0	0	0	0	0	0	0	0	0	0	0	0	0	0	0	0	0	0	0	0	0
	0	0	0	0	0	0	0	0	0	0	0	0	0	0	0	0	0	0	0	0	0	0	0	0	0	0	0	0	0	0	0	0	0	0	0	0	0	0	0	0	0
	0	0	0	0	0	0	0	0	0	0	0	0	0	0	0	0	0	0	0	0	0	0	0	0	0	0	0	0	0	0	0	0	0	0	0	0	0	0	0	0	0
	0	0	0	0	0	0	0	0	0	0	0	0	0	0	0	0	0	0	0	0	0	0	0	0	0	0	0	0	0	0	0	0	0	0	0	0	0	0	0	0	0
	0	0	0	0	0	0	0	0	0	0	0	0	0	0	0	0	0	0	0	0	0	0	0	0	0	0	0	0	0	0	0	0	0	0	0	0	0	0	0	0	0
	0	0	0	0	0	0	0	0	0	0	0	0	0	0	0	0	0	0	0	0	0	0	0	0	0	0	0	0	0	0	0	0	0	0	0	0	0	0	0	0	0
	0	0	0	0	0	0	0	0	0	0	0	0	0	0	0	0	0	0	0	0	0	0	0	0	0	0	0	0	0	0	0	0	0	0	0	0	0	0	0	0	0
	0	0	0	0	0	0	0	0	0	0	0	0	0	0	0	0	0	0	0	0	0	0	0	0	0	0	0	0	0	0	0	0	0	0	0	0	0	0	0	0	0

## Sheet: Figure 1e - modelled matrix
	Columns indicate destination reef ------->
Rows indicate source reef	0.071586	0.065179	0.083277	0.077814	0.079856	0.055135	0.054292	0.046522	0.054257	0.034199	0	0	0	0.041258	0.046905	0.046039	0	0	0	0	0	0	0	0	0.041704	0.033793	0.032631	0.046388	0	0.03678	0	0	0	0	0	0	0.024717	0	0.027667	0	0
|	0.082259	0.074464	0.095569	0.087096	0.090272	0.057271	0.056158	0.044594	0.057394	0.028929	0	0.024152	0	0.043312	0.046976	0.047292	0	0	0	0	0	0	0	0	0.032738	0.025195	0.018909	0.037751	0	0.024475	0	0	0	0	0	0	0	0	0.025193	0	0
|	0.071766	0.06582	0.083382	0.078754	0.08116	0.052929	0.052072	0.040827	0.053598	0.015362	0	0.029187	0	0.041974	0.043331	0.044623	0	0	0	0	0	0	0	0.025013	0.035927	0.032941	0.030482	0.041089	0	0.033416	0	0	0	0	0	0	0	0	0.029348	0	0.016996
|	0.061522	0.056492	0.071386	0.068441	0.06996	0.047706	0.046798	0.037701	0.048116	0.025479	0	0.026733	0	0.036958	0.040059	0.041795	0	0	0	0	0	0	0	0.034645	0.037962	0.033566	0.037105	0.040622	0	0.033167	0.022588	0	0	0	0	0	0.021041	0	0.032523	0	0.027636
v	0.060154	0.055136	0.069426	0.066438	0.068197	0.045471	0.044695	0.035587	0.046004	0.022187	0	0.024291	0	0.036195	0.038308	0.039539	0	0	0	0	0	0.0089073	0.008771	0.034286	0.036625	0.033382	0.035677	0.038526	0.013837	0.031148	0.019964	0	0	0	0.017302	0	0.017332	0	0.030001	0	0.022612
	0.023743	0.019472	0.026526	0.028617	0.026461	0.033897	0.032427	0.029348	0.034614	0.028117	0.023591	0.028544	0.02233	0.02774	0.028067	0.031145	0.01964	0.02169	0.019727	0.021573	0.017509	0.021672	0.020286	0.031555	0.029156	0.027415	0.029572	0.030092	0.024991	0.028767	0.027224	0	0.024061	0.025587	0.026566	0	0.027959	0	0.030304	0.022662	0.02735
	0.022434	0.02054	0.025338	0.026805	0.025276	0.030138	0.029213	0.026424	0.032451	0.026202	0.021002	0.027733	0.020816	0.027089	0.027099	0.029494	0.023618	0.021314	0.021261	0.018517	0.01848	0.017567	0.018372	0.029362	0.027019	0.025159	0.027746	0.028026	0.023591	0.026553	0.025655	0.020986	0.022327	0.023725	0.024328	0.018373	0.025445	0.018374	0.028076	0.022072	0.026001
	0.021667	0.019445	0.024696	0.026063	0.024723	0.031097	0.029541	0.029713	0.032423	0.030305	0.025908	0.030264	0.02201	0.027131	0.02676	0.0293	0.023982	0.021894	0.021769	0.018296	0.016121	0.019489	0.014787	0.028809	0.026418	0.024662	0.027031	0.027631	0.02236	0.02607	0.025365	0.019733	0.021328	0.02356	0.023304	0.018877	0.025181	0.016931	0.027638	0.022563	0.025158
	0.021619	0.019793	0.024376	0.025949	0.024363	0.027708	0.026972	0.026938	0.031991	0.027152	0.022337	0.028519	0.022839	0.02744	0.027391	0.029551	0.024984	0.022663	0.0224	0.019521	0.019503	0.018692	0.019592	0.028511	0.026148	0.02436	0.027124	0.027374	0.023369	0.026019	0.025721	0.021694	0.022402	0.02356	0.024003	0.018864	0.025001	0.018637	0.027645	0.021836	0.025437
	0.020874	0.01989	0.024163	0.02573	0.023878	0.030966	0.029479	0.029947	0.032796	0.031152	0.026851	0.031049	0.022748	0.027731	0.027402	0.029774	0.024919	0.022535	0.022626	0.018027	0.020395	0.019139	0.01869	0.028563	0.02649	0.025048	0.026232	0.027303	0.022435	0.026066	0.025584	0.021249	0.021845	0.023389	0.024119	0	0.025143	0.020427	0.027712	0.021864	0.025769
	0.021026	0.018981	0.023025	0.02486	0.022684	0.030043	0.028244	0.028997	0.031873	0.029271	0.025872	0.029899	0.023905	0.026901	0.027256	0.029141	0.026504	0.024231	0.023102	0.020364	0.021012	0.01978	0.020552	0.027871	0.02565	0.024034	0.025764	0.026667	0.020117	0.025571	0.024853	0.020965	0.022273	0.022257	0.023556	0.019114	0.024637	0.016522	0.027023	0.020724	0.02488
	0.020152	0.018695	0.022761	0.024536	0.022833	0.027198	0.026319	0.027596	0.031052	0.027689	0.025146	0.029434	0.02564	0.027167	0.027818	0.029395	0.027578	0.025092	0.02474	0.022604	0.021676	0.02102	0.021754	0.027134	0.024862	0.023139	0.025709	0.026087	0.022092	0.02503	0.024853	0.021186	0.021733	0.022966	0.02305	0.01833	0.024171	0.0194	0.026665	0.021004	0.024692
	0.018924	0.01737	0.022056	0.023768	0.021757	0.03044	0.028286	0.030183	0.03164	0.030525	0.029209	0.030864	0.03134	0.026371	0.02703	0.028607	0.027143	0.024544	0.022772	0.021558	0.020432	0.021302	0.021363	0.027141	0.02508	0.023864	0.025073	0.025848	0.019106	0.025041	0.02417	0.018947	0.021656	0.022377	0.022742	0.017234	0.023627	0.018877	0.026426	0.020765	0.024543
	0.021108	0.019523	0.023731	0.025285	0.023853	0.026828	0.02602	0.026584	0.030814	0.026813	0.02344	0.028096	0.024209	0.026601	0.027021	0.028974	0.026108	0.023968	0.024091	0.022652	0.021596	0.02098	0.021822	0.027734	0.025203	0.023345	0.026378	0.026642	0.023252	0.025259	0.025382	0.022257	0.022132	0.022984	0.023264	0.01916	0.024262	0.019763	0.026839	0.021179	0.02485
	0.021059	0.019501	0.023641	0.025212	0.023768	0.025705	0.025193	0.026295	0.030278	0.026423	0.023023	0.027797	0.023976	0.026442	0.02695	0.029279	0.026222	0.024327	0.024414	0.022914	0.022313	0.021499	0.022291	0.027659	0.025167	0.023354	0.026322	0.026636	0.023642	0.025296	0.025431	0.022703	0.022372	0.022891	0.023254	0.019711	0.024202	0.019888	0.026835	0.021209	0.024908
	0.020722	0.019269	0.023195	0.024811	0.023465	0.024136	0.024315	0.024944	0.029	0.025056	0.023532	0.027301	0.024467	0.025528	0.026759	0.02909	0.027061	0.025329	0.02515	0.023706	0.023345	0.022373	0.023119	0.027166	0.024526	0.022544	0.025998	0.026435	0.023899	0.025271	0.025523	0.022761	0.022809	0.023343	0.023159	0.020867	0.024138	0.022201	0.026825	0.022017	0.024844
	0.019226	0.016269	0.021431	0.022923	0.021499	0.028588	0.026535	0.028625	0.030435	0.028887	0.028621	0.03076	0.03004	0.026615	0.027395	0.028956	0.030143	0.026142	0.025291	0.023686	0.021516	0.021832	0.02202	0.026437	0.02462	0.023306	0.024775	0.025596	0.020331	0.024704	0.024723	0.021891	0.020802	0.021934	0.022613	0.018484	0.023915	0.017642	0.026221	0.020485	0.024088
	0.018677	0.016586	0.021742	0.023534	0.021383	0.030211	0.028035	0.029526	0.031006	0.029582	0.027985	0.030309	0.029576	0.026195	0.026774	0.028567	0.029114	0.027511	0.028183	0.02767	0.025819	0.025231	0.025185	0.026894	0.025135	0.023588	0.024947	0.025779	0.020243	0.025009	0.024242	0.0192	0.020725	0.022085	0.022832	0.015884	0.02401	0	0.026324	0.020553	0.024148
	0.017749	0.015431	0.02011	0.022103	0.020761	0.02891	0.026688	0.028405	0.029912	0.028811	0.027994	0.030297	0.029916	0.025878	0.027234	0.028387	0.030747	0.029317	0.030135	0.029834	0.028518	0.028101	0.028511	0.026206	0.024215	0.022962	0.024231	0.025352	0.019919	0.024711	0.024079	0.018704	0.019456	0.021594	0.022962	0	0.023491	0.017957	0.025752	0.020778	0.023883
	0.01618	0.014365	0.020275	0.022157	0.019756	0.029291	0.02713	0.028965	0.029806	0.029312	0.028306	0.03018	0.029703	0.024995	0.026932	0.027987	0.030192	0.02867	0.029382	0.029053	0.027941	0.027588	0.027886	0.025739	0.024115	0.022143	0.02331	0.02474	0.020314	0.024401	0.023469	0.018093	0.019657	0.021394	0.022741	0.016369	0.023819	0.016484	0.025371	0.019259	0.02253
	0.016868	0.016511	0.019326	0.021603	0.019471	0.027275	0.025532	0.027074	0.028925	0.027414	0.027144	0.029854	0.029155	0.024922	0.027029	0.028248	0.030666	0.02908	0.029812	0.029829	0.02927	0.029289	0.029809	0.025128	0.023647	0.021372	0.023086	0.023998	0.018424	0.024077	0.023793	0.019829	0.020908	0.021267	0.021918	0.017983	0.023483	0.017845	0.025373	0.020399	0.023364
	0.017279	0.015998	0.020364	0.022017	0.019825	0.028768	0.026116	0.028595	0.030077	0.028844	0.028516	0.031211	0.030511	0.026065	0.028248	0.029167	0.032016	0.030545	0.031194	0.031167	0.0309	0.031388	0.031799	0.025852	0.023762	0.021588	0.023431	0.025284	0.019585	0.02483	0.024619	0.019059	0.020662	0.022277	0.023309	0	0.024389	0	0.026684	0.019654	0.024405
	0.016098	0.014922	0.018668	0.020436	0.018904	0.027833	0.025192	0.027423	0.028776	0.027967	0.02749	0.030292	0.029708	0.025654	0.027619	0.02829	0.03134	0.030214	0.031018	0.031079	0.030671	0.031188	0.032519	0.024903	0.022855	0.021473	0.022144	0.024224	0.019125	0.024221	0.023912	0.018464	0.019859	0.021233	0.022729	0.015835	0.023188	0.015047	0.025593	0.018742	0.023151
	0.03841	0.036757	0.042852	0.045974	0.043046	0.041198	0.04071	0.034482	0.042577	0	0	0.034534	0	0.037122	0.037912	0.04061	0	0	0	0	0	0	0	0.055933	0.043332	0.038346	0.050096	0.042217	0.047395	0.034381	0.036546	0.036426	0.035877	0	0	0.030803	0	0	0.032463	0	0
	0.030699	0.029875	0.035231	0.036834	0.035931	0.032252	0.031621	0.026055	0.033101	0.021354	0.012742	0.027312	0.012698	0.029163	0.029485	0.031342	0.015021	0.011785	0.012742	0	0	0.010045	0.01418	0.038188	0.033542	0.030134	0.035583	0.033093	0.033239	0.028262	0.030537	0.025472	0.024228	0.021803	0.018049	0.023939	0.018715	0.020648	0.02826	0.015019	0.021822
	0.028489	0.02785	0.032592	0.034244	0.033321	0.030245	0.029631	0.024422	0.031056	0.020738	0.014427	0.025741	0.014984	0.02745	0.027527	0.029337	0.017256	0	0.014421	0.01214	0.014577	0.011717	0.015537	0.035742	0.031704	0.028375	0.03356	0.031241	0.031523	0.027099	0.030538	0.026326	0.025211	0.024021	0.021886	0.024999	0.021951	0.022193	0.026699	0.015958	0.023273
	0.029441	0.028544	0.033448	0.035264	0.034022	0.031132	0.030514	0.02518	0.031939	0.020258	0.013315	0.026302	0.011477	0.028217	0.028538	0.030252	0.016611	0.010288	0.013999	0.010629	0.012689	0.011697	0.013321	0.037988	0.032403	0.028831	0.035205	0.031876	0.033254	0.027203	0.030186	0.026345	0.024403	0.021983	0.018757	0.023502	0.019332	0.019625	0.026834	0.014604	0.020591
	0.025534	0.02501	0.029337	0.030779	0.030074	0.027524	0.027131	0.023062	0.028897	0.022476	0.016542	0.024807	0.017365	0.025532	0.025538	0.027555	0.020035	0.018909	0.020409	0.019217	0.019603	0.018843	0.019388	0.031466	0.028902	0.026477	0.029838	0.029608	0.027061	0.027315	0.027402	0.02287	0.02265	0.022935	0.022635	0.020095	0.023542	0.020424	0.027192	0.020961	0.025061
	0.034294	0.02802	0.039289	0.042267	0.038789	0.039507	0.040238	0.023664	0.041227	0	0	0.033436	0	0.037037	0.037675	0.039136	0	0	0	0	0	0	0	0.055231	0.041217	0.034268	0.049944	0.040421	0.051626	0.027941	0.04039	0.044842	0.036528	0.032345	0	0.037848	0	0	0.032821	0	0
	0.025047	0.024603	0.028743	0.030115	0.029411	0.026977	0.026678	0.023068	0.028508	0.02245	0.016662	0.02468	0.017079	0.025231	0.025182	0.027366	0.02072	0.019772	0.020924	0.019905	0.020101	0.019241	0.020114	0.031154	0.028587	0.026407	0.029668	0.029415	0.026892	0.027481	0.02772	0.0232	0.02265	0.022999	0.022865	0.019974	0.024088	0.02098	0.027159	0.020868	0.025317
	0.026872	0.025844	0.030249	0.032059	0.030627	0.028654	0.028158	0.023095	0.029567	0.019159	0.012941	0.024052	0.01224	0.026095	0.026359	0.027934	0.016621	0.013717	0.015677	0.014103	0.015522	0.014491	0.015717	0.035534	0.030941	0.02787	0.033773	0.029935	0.031849	0.025972	0.031904	0.027732	0.02582	0.024795	0.023212	0.02647	0.022815	0.024524	0.025478	0.018272	0.023351
	0.030313	0.028317	0.034574	0.037243	0.034438	0.034678	0.034014	0.0288	0.035438	0	0	0.030003	0	0.03172	0.03097	0.033472	0	0	0	0	0	0	0	0.048723	0.035872	0.029173	0.044573	0.03496	0.047436	0.029836	0.037445	0.044056	0.035451	0.032218	0.027528	0.040742	0.028776	0.035695	0	0.023535	0
	0.032052	0.030025	0.036331	0.038735	0.036325	0.035204	0.034838	0.027562	0.036379	0	0	0.02846	0	0.031033	0.031849	0.033727	0	0	0	0	0	0	0	0.046396	0.036627	0.032678	0.042157	0.036217	0.04233	0.029955	0.033871	0.036842	0.032582	0.028045	0.021022	0.036934	0.021125	0.034886	0.030258	0	0.025555
	0.030109	0.028614	0.033391	0.035811	0.033375	0.033324	0.032278	0.026972	0.034125	0	0	0.025879	0	0.029754	0.030195	0.032107	0	0	0.022404	0	0	0	0	0.04344	0.033782	0.0297	0.039539	0.033893	0.040534	0.02738	0.033393	0.036892	0.031418	0.029647	0.024356	0.035827	0.026329	0.033857	0.026036	0.024533	0.021102
	0.030414	0.027662	0.033435	0.035789	0.033748	0.031778	0.032544	0.028481	0.033343	0	0	0.025674	0	0.02952	0.029763	0.031887	0	0	0	0	0	0	0	0.042715	0.034277	0.030444	0.038977	0.033473	0.039894	0.028677	0.034782	0.036634	0.032313	0.031115	0.027762	0.036422	0.030055	0.034754	0.028415	0.027354	0.027898
	0.028432	0.020573	0.031392	0.0347	0.030793	0.031481	0.031631	0.020259	0.033776	0	0	0.018537	0	0.028409	0.029861	0.03012	0	0	0	0	0	0	0	0.045925	0.033336	0.029823	0.041858	0.031894	0.045006	0.028158	0.037334	0.042815	0.038621	0.037974	0.034061	0.046537	0.03457	0.041899	0.027618	0.032609	0
	0.025927	0.024075	0.029306	0.031026	0.029031	0.028221	0.027553	0.020016	0.029998	0.022786	0	0.024973	0	0.026424	0.026748	0.027716	0	0	0.019928	0	0.018587	0	0.018606	0.038226	0.029775	0.027468	0.035245	0.030167	0.03659	0.028354	0.032734	0.034264	0.031884	0.031134	0.029725	0.033939	0.030704	0.033231	0.028503	0.028404	0.028729
	0.022544	0.019581	0.026961	0.030596	0.024901	0.031901	0.032906	0.02873	0.031956	0	0	0	0	0.022634	0.029989	0.032491	0	0	0	0	0	0	0	0.044892	0.031728	0.027266	0.04163	0.032856	0.045154	0.024937	0.037606	0.044188	0.03967	0.039413	0.035937	0.049711	0.037543	0.04916	0.018115	0.040726	0.024277
	0.022143	0.020863	0.024452	0.026201	0.02496	0.023908	0.0237	0.022043	0.026691	0.022178	0.017498	0.023432	0.01712	0.023234	0.022695	0.02512	0.019582	0.018446	0.019858	0.018507	0.01849	0.01756	0.018679	0.03063	0.026735	0.024782	0.029918	0.028598	0.029658	0.02743	0.029707	0.028282	0.027346	0.027048	0.025802	0.028006	0.027122	0.028406	0.029295	0.025818	0.028057
	0.029345	0	0.032869	0.043222	0.031244	0	0	0	0.035154	0	0	0	0	0	0	0	0	0	0	0	0	0	0	0.054644	0	0	0.052842	0.040091	0.058686	0.034453	0.049327	0.057758	0.052948	0.052345	0.048609	0.064671	0.051707	0.066009	0.041186	0.055536	0.047355
	0.023032	0.02008	0.02496	0.027277	0.024964	0.025104	0.024793	0.021296	0.028219	0.023078	0.017981	0.025011	0	0.024808	0.024071	0.025729	0	0	0.017889	0.019166	0	0.020025	0	0.035678	0.027356	0.026287	0.033753	0.029556	0.035451	0.028841	0.032769	0.033805	0.032589	0.032357	0.031086	0.035728	0.033351	0.036779	0.029973	0.034403	0.032754

## Sheet: Figure 2a - Scatter
Observed parentage (mean)	Observed parentage (standard deviation)	Expected parentage (mean)	Expected parentage (standard deviation)	Connection type
0	0	0	0	Within
0	0	0	0	Within
0	0	0	0	Within
0	0	0	0	Between
0	0	0	0	Between
0	0	0	0	Between
0	0	0	0	Between
0	0	0	0	Between
0	0	0	0	Between
0	0	0	0	Between
0	0	0	0	Between
0	0	0	0	Between
0	0	0.0048165	0	Within
0	0.15026	0.12714	0.30103	Within
0	0.15024	0.14667	0.30103	Within
0	0	0	0	Between
0	0	0	0	Between
0	0	0	0	Between
0	0	0	0	Between
0	0	0	0	Between
0	0	0	0	Between
0	0	0	0	Between
0	0	0	0	Between
0	0	0	0	Between
0	0	0.021174	0	Within
0	0.15026	0.55299	0.47712	Within
0.60206	0.47712	0.68233	0.42597	Within
0	0	0	0	Between
0.30103	0.47712	0	0	Between
0.69897	0.36798	0	0	Between
0	0	0.0012041	0	Between
0	0	0	0	Between
0.30103	0.47712	0	0	Between
0.30103	0.47712	0	0	Between
0	0	0	0	Between
0.30103	0.47712	0.0012041	0	Between
0	0	0	0	Between
0	0	0	0	Between
0	0	0	0	Between
0	0	0	0	Within
0	0	0	0	Within
0	0	0	0	Within
0	0	0	0	Within
0	0	0	0	Within
0	0	0	0	Within
0	0	0	0	Between
0	0	0	0	Between
0	0	0	0	Between
0	0	0	0	Between
0.30103	0.47712	0.0051687	0	Between
0	0	0.010837	0	Between
0	0	0	0	Within
0	0	0.019868	0	Within
0	0	0.013598	0	Within
0	0	0	0	Between
0	0	0	0	Between
0	0	0	0	Within
0	0	0	0	Between
0	0	0	0	Between
0	0	0.0042144	0	Between
0	0	0.0084288	0	Between
0.47712	0.30103	0.15034	0.30103	Between
0.77815	0.30103	0.32622	0.60206	Between
0	0	0.010235	0	Within
0	0.15003	0.89546	0.60206	Within
0.90309	0.26324	1.1846	0.63202	Within
0	0	0.014449	0	Between
0.30103	0.47712	0.035124	0	Between
0	0	0.0030103	0	Within
0.47712	0.39794	0.07276	0.30103	Between
0	0	0.009633	0	Between
0.47712	0.30103	0.27286	0.47712	Between
0	0	0	0	Between
0	0	0	0	Between
0	0	0	0	Between
0	0	0	0	Within
0	0	0	0	Between
0	0	0	0	Between
0	0	0	0	Within
0	0	0	0	Within
0	0	0	0	Within
0	0	0	0	Within
0	0	0	0	Within
0	0	0	0	Within
0	0	0	0	Between
0.30103	0.47712	0.0066227	0	Between
0	0	0.01997	0	Between
0	0	0.0012041	0	Within
0	0.15003	0.065988	0.30103	Between
0.47712	0.30103	0.12082	0.30103	Between
0	0	0.010837	0	Within
0	0.148	0.14178	0.30103	Within
0	0	0.018164	0	Within
0	0.14855	0.14552	0.30103	Within
0	0	0.010837	0	Within
0.60206	0.47712	0.53376	0.47712	Within
0	0	0	0	Between
0	0	0	0	Between
0	0	0	0	Between
0	0	0	0	Within
0	0	0	0	Within
0	0	0	0	Within
0	0	0	0	Within
0	0	0	0	Within
0	0	0	0	Within
0	0	0	0	Within
0	0	0	0	Within
0	0	0	0	Within
0	0	0	0	Between
0	0	0	0	Between
0	0	0	0	Between
0	0	0	0	Between
0	0	0	0	Between
0	0	0	0	Between
0	0	0	0	Within
0	0	0	0	Within
0	0	0	0	Within
0	0	0	0	Within
0	0	0	0	Within
0	0	0	0	Within
0	0	0	0	Between
0	0	0	0	Between
0	0	0	0	Between
0	0	0	0	Between
0	0	0	0	Between
0	0	0	0	Between
0	0	0	0	Within
0	0	0	0	Within
0	0	0	0	Within
0	0	0	0	Within
0	0	0	0	Within
0	0	0	0	Within
0	0	0.0012041	0	Between
0.30103	0.47712	0.03066	0	Between
0.60206	0.47712	0.10638	0.30103	Between
0	0	0.0048165	0	Between
0.47712	0.30103	0.25311	0.47712	Between
0.77815	0.30103	0.57603	0.54407	Between
0	0	0.013245	0	Within
0	0.148	0.23202	0.47712	Within
0	0.14704	0.090787	0.30103	Within
0	0.14855	0.33759	0.60206	Within
0	0.12962	0.080245	0.30103	Within
0.69897	0.36798	1.3146	0.58186	Within
0.95424	0.14339	0.94806	0	Unknown
2.3139	0.0084332	2.3191	0.010415	Unknown
2.281	0.013644	2.2976	0.015317	Unknown
0.30103	0	0.28056	0	Unknown
2.0414	0.015794	2.0211	0.049688	Unknown
2.4742	0.01166	2.4743	0.034937	Unknown
0.47712	0.11613	0.45207	0	Unknown
1.3424	0.039509	1.327	0.060698	Unknown
1.2041	0.054358	1.2192	0.026329	Unknown
1.415	0.066947	1.4366	0.047425	Unknown
0.60206	0.12962	0.55346	0.12494	Unknown
2.4031	0.0103	2.3691	0.058489	Unknown

## Sheet: Figure 2a - Likelihood hist
Log likelihood	Frequency (Consistent model)	Frequency (Passive model)	Frequency (Varying model)	Frequency (GoF distribution)
-1000	0	0	0	0
-987.342	0	0	0	0
-974.683	0	0	0	0
-962.025	0	0	0	0
-949.367	0	0	0	0
-936.709	0	0	0	0
-924.051	0	0	0	0
-911.392	0	0	0	0
-898.734	0	0	0.004	0
-886.076	0	0	0.01	0
-873.418	0	0	0.026	0.0002
-860.76	0	0	0.04	0
-848.101	0	0	0.038	0
-835.443	0	0	0.098	0
-822.785	0	0	0.188	0
-810.127	0	0	0.292	0.0004
-797.468	0	0	0.23	0
-784.81	0	0	0.068	0
-772.152	0	0	0.006	0.0004
-759.494	0	0	0	0.0004
-746.835	0	0	0	0.0004
-734.177	0	0	0	0.0008
-721.519	0	0.014	0	0.0016
-708.861	0	0.066	0	0.001
-696.202	0	0.156	0	0.001
-683.544	0	0.154	0	0.0018
-670.886	0	0.142	0	0.0016
-658.228	0	0.186	0	0.0038
-645.57	0	0.174	0	0.0036
-632.911	0	0.102	0	0.0038
-620.253	0.002	0.006	0	0.0034
-607.595	0.002	0	0	0.004
-594.937	0.014	0	0	0.0068
-582.279	0.026	0	0	0.0076
-569.62	0.034	0	0	0.01
-556.962	0.046	0	0	0.0082
-544.304	0.062	0	0	0.0114
-531.646	0.144	0	0	0.0094
-518.987	0.34	0	0	0.0134
-506.329	0.298	0	0	0.0146
-493.671	0.032	0	0	0.0172
-481.013	0	0	0	0.0208
-468.354	0	0	0	0.0234
-455.696	0	0	0	0.0266
-443.038	0	0	0	0.033
-430.38	0	0	0	0.0324
-417.721	0	0	0	0.0404
-405.063	0	0	0	0.045
-392.405	0	0	0	0.0496
-379.747	0	0	0	0.0478
-367.089	0	0	0	0.056
-354.43	0	0	0	0.0542
-341.772	0	0	0	0.058
-329.114	0	0	0	0.056
-316.456	0	0	0	0.0536
-303.798	0	0	0	0.0524
-291.139	0	0	0	0.0426
-278.481	0	0	0	0.0372
-265.823	0	0	0	0.0358
-253.165	0	0	0	0.0314
-240.506	0	0	0	0.0218
-227.848	0	0	0	0.0182
-215.19	0	0	0	0.0142
-202.532	0	0	0	0.0098
-189.873	0	0	0	0.0068
-177.215	0	0	0	0.0044
-164.557	0	0	0	0.0014
-151.899	0	0	0	0.0002
-139.24	0	0	0	0.0002
-126.582	0	0	0	0
-113.924	0	0	0	0
-101.266	0	0	0	0
-88.6076	0	0	0	0
-75.9494	0	0	0	0
-63.2911	0	0	0	0
-50.6329	0	0	0	0
-37.9747	0	0	0	0
-25.3165	0	0	0	0
-12.6582	0	0	0	0
0	0	0	0	0

## Sheet: Figure 3 - dispersal kernels
Distance (km)	Consistent model kernel (lower CI)	Consistent model kernel (mean)	Consistent model kernel (upper CI)	Parentage data kernel (lower CI)	Parentage data kernel (mean)	Parentage data kernel (upper CI)
0	0.01703	0.027231	0.045025	0.0079764	0.010159	0.013378
0.015015	0.01674	0.026362	0.042998	0.0079128	0.010051	0.013199
0.03003	0.016455	0.025523	0.041062	0.0078497	0.0099452	0.013023
0.045045	0.016175	0.024713	0.039213	0.0077871	0.0098403	0.012848
0.06006	0.015899	0.023932	0.037447	0.007725	0.0097364	0.012676
0.075075	0.015629	0.023179	0.035761	0.0076634	0.0096337	0.012507
0.09009	0.015362	0.022452	0.034151	0.0076023	0.0095322	0.012339
0.10511	0.015101	0.021751	0.032614	0.0075417	0.0094317	0.012174
0.12012	0.014844	0.021074	0.031145	0.0074816	0.0093324	0.012012
0.13514	0.014591	0.02042	0.029743	0.0074219	0.0092341	0.011851
0.15015	0.014342	0.019789	0.028404	0.0073627	0.0091369	0.011692
0.16517	0.014039	0.01918	0.027125	0.007304	0.0090408	0.011536
0.18018	0.013801	0.018592	0.025903	0.0072458	0.0089457	0.011382
0.1952	0.01344	0.018024	0.024769	0.007188	0.0088516	0.011229
0.21021	0.012935	0.017476	0.023767	0.0071307	0.0087586	0.011079
0.22523	0.012434	0.016946	0.022804	0.0070738	0.0086666	0.010931
0.24024	0.011943	0.016435	0.021889	0.0070174	0.0085756	0.010785
0.25526	0.011496	0.015941	0.020921	0.0069615	0.0084855	0.01064
0.27027	0.011029	0.015463	0.019989	0.006906	0.0083965	0.010498
0.28529	0.010586	0.015002	0.019649	0.0068509	0.0083084	0.010358
0.3003	0.010165	0.014556	0.019314	0.0067963	0.0082213	0.010219
0.31532	0.0098132	0.014125	0.018985	0.0067421	0.0081351	0.010082
0.33033	0.0093858	0.013709	0.018662	0.0066883	0.0080499	0.0099474
0.34535	0.0090045	0.013306	0.018344	0.006635	0.0079656	0.0098143
0.36036	0.0086583	0.012917	0.018032	0.0065821	0.0078822	0.009683
0.37538	0.0082764	0.012541	0.017725	0.0065296	0.0077997	0.0095535
0.39039	0.0079668	0.012177	0.017423	0.0064775	0.0077181	0.0094257
0.40541	0.0076283	0.011826	0.017126	0.0064259	0.0076374	0.0092996
0.42042	0.0073173	0.011485	0.016834	0.0063746	0.0075576	0.0091752
0.43544	0.0069918	0.011156	0.016548	0.0063238	0.0074786	0.0090524
0.45045	0.0066786	0.010838	0.016266	0.0062734	0.0074005	0.0089313
0.46547	0.0063836	0.01053	0.015989	0.0062234	0.0073232	0.0088118
0.48048	0.0061173	0.010232	0.015717	0.0061737	0.0072468	0.008694
0.4955	0.0058915	0.0099439	0.015449	0.0060952	0.0071712	0.0085777
0.51051	0.005655	0.0096649	0.015186	0.0060339	0.0070964	0.0084629
0.52553	0.0053996	0.0093948	0.014927	0.0059843	0.0070225	0.008352
0.54054	0.0051556	0.0091335	0.014673	0.0059285	0.0069493	0.0082423
0.55556	0.0049227	0.0088804	0.014423	0.0058614	0.0068769	0.0081407
0.57057	0.0047214	0.0086354	0.014177	0.0057964	0.0068053	0.0080389
0.58559	0.004516	0.0083982	0.013936	0.0057221	0.0067345	0.0079416
0.6006	0.0043127	0.0081685	0.013699	0.0056491	0.0066644	0.0078506
0.61562	0.0041185	0.0079461	0.013465	0.005575	0.0065951	0.0077599
0.63063	0.0039331	0.0077306	0.013236	0.0055092	0.0065265	0.0076615
0.64565	0.003756	0.0075219	0.013011	0.0054416	0.0064587	0.0075773
0.66066	0.0035869	0.0073197	0.012789	0.0053758	0.0063916	0.0074943
0.67568	0.0034254	0.0071237	0.012571	0.0053102	0.0063253	0.0074091
0.69069	0.0032712	0.0069339	0.012357	0.0052564	0.0062596	0.007316
0.70571	0.0031239	0.0067499	0.012147	0.0052021	0.0061947	0.0072219
0.72072	0.0029832	0.0065716	0.01194	0.0051392	0.0061304	0.0071376
0.73574	0.0028489	0.0063987	0.011737	0.0050832	0.0060669	0.0070563
0.75075	0.0027149	0.0062311	0.011537	0.0050174	0.006004	0.006972
0.76577	0.0025925	0.0060687	0.01134	0.0049501	0.0059418	0.0068841
0.78078	0.0024757	0.0059111	0.011147	0.0048889	0.0058803	0.0067924
0.7958	0.0023641	0.0057584	0.010957	0.004828	0.0058194	0.0067037
0.81081	0.0022576	0.0056102	0.010771	0.0047754	0.0057592	0.0066256
0.82583	0.0021559	0.0054665	0.010587	0.004722	0.0056996	0.0065562
0.84084	0.0020587	0.005327	0.010407	0.0046715	0.0056407	0.0064883
0.85586	0.0019659	0.0051918	0.01023	0.0046174	0.0055824	0.0064366
0.87087	0.0018773	0.0050605	0.010055	0.0045609	0.0055248	0.0063853
0.88589	0.0017927	0.0049332	0.0098842	0.0045172	0.0054677	0.0063344
0.9009	0.0017119	0.0048096	0.0097159	0.0044586	0.0054113	0.0062839
0.91592	0.0016348	0.0046896	0.0095504	0.0044035	0.0053554	0.0062338
0.93093	0.0015611	0.0045732	0.0093878	0.0043526	0.0053002	0.0061841
0.94595	0.0014908	0.0044601	0.0092279	0.0043017	0.0052455	0.0061347
0.96096	0.0014236	0.0043504	0.0090708	0.0042452	0.0051915	0.0060858
0.97598	0.0013594	0.0042438	0.0089163	0.0041942	0.005138	0.0060373
0.99099	0.0012982	0.0041403	0.0087644	0.0041509	0.0050851	0.0059892
1.006	0.0012397	0.0040397	0.0086152	0.0040995	0.0050328	0.0059414
1.021	0.0011838	0.0039421	0.0084685	0.0040461	0.004981	0.005894
1.036	0.0011305	0.0038472	0.0083242	0.0039925	0.0049297	0.005847
1.0511	0.0010755	0.003755	0.0081825	0.0039432	0.004879	0.0058004
1.0661	0.00102	0.0036655	0.0080431	0.0038955	0.0048289	0.0057542
1.0811	0.00096913	0.0035784	0.0079062	0.0038482	0.0047793	0.0057083
1.0961	0.00092121	0.0034939	0.0077715	0.0037967	0.0047302	0.0056628
1.1111	0.00087945	0.0034116	0.0076392	0.0037459	0.0046817	0.0056176
1.1261	0.00083959	0.0033317	0.0075091	0.0036975	0.0046336	0.0055728
1.1411	0.00080153	0.003254	0.0073812	0.003648	0.0045861	0.0055284
1.1562	0.0007621	0.0031785	0.0072555	0.0036012	0.0045391	0.0054843
1.1712	0.00072431	0.003105	0.0071319	0.003553	0.0044925	0.0054406
1.1862	0.00069105	0.0030336	0.0070105	0.0035055	0.0044465	0.0053972
1.2012	0.00065965	0.0029641	0.0068911	0.0034586	0.004401	0.0053541
1.2162	0.00062968	0.0028965	0.0067737	0.0034123	0.0043559	0.0053115
1.2312	0.00060107	0.0028307	0.0066584	0.0033667	0.0043114	0.0052691
1.2462	0.00057375	0.0027667	0.006545	0.0033216	0.0042673	0.0052271
1.2613	0.00054768	0.0027045	0.0064335	0.0032772	0.0042236	0.0051854
1.2763	0.00052178	0.0026439	0.0063239	0.0032334	0.0041805	0.0051441
1.2913	0.00049616	0.0025849	0.0062162	0.0031901	0.0041378	0.005103
1.3063	0.00047288	0.0025276	0.0061104	0.0031474	0.0040955	0.0050624
1.3213	0.00044965	0.0024717	0.0060063	0.0031053	0.0040537	0.005022
1.3363	0.00042767	0.0024173	0.005904	0.0030638	0.0040123	0.0049819
1.3514	0.00040666	0.0023643	0.0058035	0.0030228	0.0039714	0.0049422
1.3664	0.00038691	0.0023128	0.0057047	0.0029823	0.0039309	0.0049028
1.3814	0.00036885	0.0022626	0.0056075	0.0029424	0.0038908	0.0048637
1.3964	0.00035081	0.0022136	0.005512	0.0029031	0.0038512	0.0048249
1.4114	0.00033392	0.002166	0.0054181	0.0028642	0.003812	0.0047865
1.4264	0.00031783	0.0021196	0.0053259	0.0028259	0.0037732	0.0047483
1.4414	0.00030328	0.0020744	0.0052352	0.0027881	0.0037348	0.0047104
1.4565	0.0002885	0.0020303	0.005146	0.0027508	0.0036968	0.0046729
1.4715	0.0002752	0.0019874	0.0050584	0.002714	0.0036592	0.0046356
1.4865	0.0002626	0.0019455	0.0049722	0.0026777	0.003622	0.0045986
1.5015	0.00025057	0.0019047	0.0048876	0.0026419	0.0035852	0.004562
1.5165	0.00023909	0.001865	0.0048043	0.0026065	0.0035488	0.0045256
1.5315	0.00022754	0.0018262	0.0047225	0.0025717	0.0035128	0.0044895
1.5465	0.0002166	0.0017884	0.0046421	0.0025373	0.0034771	0.0044537
1.5616	0.00020616	0.0017516	0.004563	0.0025033	0.0034418	0.0044182
1.5766	0.0001961	0.0017156	0.0044853	0.0024698	0.0034069	0.004383
1.5916	0.00018598	0.0016806	0.0044089	0.0024368	0.0033724	0.004348
1.6066	0.00017636	0.0016464	0.0043338	0.0024042	0.0033382	0.0043134
1.6216	0.00016769	0.0016131	0.00426	0.002372	0.0033044	0.004279
1.6366	0.00015954	0.0015805	0.0041875	0.0023403	0.003271	0.0042448
1.6517	0.0001516	0.0015488	0.0041162	0.002309	0.0032379	0.004211
1.6667	0.00014419	0.0015178	0.0040461	0.0022781	0.0032051	0.0041774
1.6817	0.00013738	0.0014876	0.0039772	0.0022476	0.0031727	0.0041441
1.6967	0.00013105	0.0014581	0.0039094	0.0022176	0.0031406	0.0041111
1.7117	0.000125	0.0014293	0.0038429	0.0021879	0.0031089	0.0040783
1.7267	0.00011923	0.0014012	0.0037774	0.0021586	0.0030775	0.0040458
1.7417	0.00011373	0.0013738	0.0037131	0.0021297	0.0030464	0.0040135
1.7568	0.00010849	0.001347	0.0036499	0.0021013	0.0030157	0.0039815
1.7718	0.00010348	0.0013208	0.0035877	0.0020731	0.0029853	0.0039498
1.7868	9.8711e-05	0.0012953	0.0035266	0.0020454	0.0029552	0.0039183
1.8018	9.4157e-05	0.0012704	0.0034665	0.002018	0.0029254	0.003887
1.8168	8.9814e-05	0.001246	0.0034075	0.001991	0.0028959	0.003856
1.8318	8.5612e-05	0.0012222	0.0033495	0.0019644	0.0028668	0.0038253
1.8468	8.1452e-05	0.001199	0.0032924	0.0019381	0.0028379	0.0037948
1.8619	7.7506e-05	0.0011763	0.0032364	0.0019122	0.0028093	0.0037645
1.8769	7.3927e-05	0.0011541	0.0031812	0.0018866	0.0027811	0.0037345
1.8919	7.0407e-05	0.0011324	0.0031271	0.0018614	0.0027531	0.0037047
1.9069	6.699e-05	0.0011112	0.0030738	0.0018365	0.0027254	0.0036752
1.9219	6.3738e-05	0.0010905	0.0030215	0.0018119	0.0026981	0.0036459
1.9369	6.0645e-05	0.0010702	0.00297	0.0017877	0.002671	0.0036168
1.952	5.7773e-05	0.0010504	0.0029194	0.0017638	0.0026441	0.003588
1.967	5.5039e-05	0.0010311	0.0028697	0.0017402	0.0026176	0.0035594
1.982	5.2368e-05	0.0010122	0.0028208	0.0017169	0.0025914	0.003531
1.997	4.9827e-05	0.0009937	0.0027728	0.0016939	0.0025654	0.0035028
2.012	4.7409e-05	0.00097562	0.0027359	0.0016713	0.0025397	0.0034749
2.027	4.5109e-05	0.00095793	0.0027152	0.0016489	0.0025142	0.0034472
2.042	4.2851e-05	0.00094064	0.0026947	0.0016268	0.002489	0.0034197
2.0571	4.0709e-05	0.00092372	0.002672	0.0016051	0.0024641	0.0033924
2.0721	3.8691e-05	0.00090717	0.002645	0.0015836	0.0024395	0.0033654
2.0871	3.6821e-05	0.00089098	0.0026127	0.0015624	0.002415	0.0033385
2.1021	3.5071e-05	0.00087514	0.0025912	0.0015415	0.0023909	0.0033119
2.1171	3.3372e-05	0.00085964	0.0025728	0.0015209	0.002367	0.0032855
2.1321	3.1753e-05	0.00084447	0.0025541	0.0015005	0.0023434	0.0032593
2.1471	3.0212e-05	0.00082963	0.0025335	0.0014805	0.0023199	0.0032333
2.1622	2.8773e-05	0.0008151	0.0025068	0.0014607	0.0022968	0.0032075
2.1772	2.7436e-05	0.00080089	0.0024769	0.0014411	0.0022739	0.003182
2.1922	2.6161e-05	0.00078697	0.002441	0.0014218	0.0022512	0.0031566
2.2072	2.4945e-05	0.00077334	0.002401	0.0014028	0.0022287	0.0031314
2.2222	2.3778e-05	0.00076	0.0023624	0.0013841	0.0022065	0.0031065
2.2372	2.2626e-05	0.00074694	0.0023324	0.0013655	0.0021845	0.0030817
2.2523	2.1529e-05	0.00073416	0.0023013	0.0013473	0.0021628	0.0030571
2.2673	2.0486e-05	0.00072163	0.0022685	0.0013292	0.0021413	0.0030327
2.2823	1.9513e-05	0.00070937	0.0022393	0.0013115	0.0021199	0.0030086
2.2973	1.8575e-05	0.00069735	0.0022106	0.0012939	0.0020989	0.0029846
2.3123	1.765e-05	0.00068559	0.0021822	0.0012766	0.002078	0.0029608
2.3273	1.6761e-05	0.00067406	0.00215	0.0012595	0.0020573	0.0029372
2.3423	1.5953e-05	0.00066277	0.002122	0.0012427	0.0020369	0.0029137
2.3574	1.5209e-05	0.00065171	0.0020944	0.0012261	0.0020167	0.0028905
2.3724	1.4495e-05	0.00064087	0.0020663	0.0012097	0.0019966	0.0028675
2.3874	1.382e-05	0.00063025	0.0020352	0.0011935	0.0019768	0.0028446
2.4024	1.3176e-05	0.00061984	0.0020087	0.0011775	0.0019572	0.0028219
2.4174	1.2551e-05	0.00060964	0.0019825	0.0011617	0.0019378	0.0027994
2.4324	1.1926e-05	0.00059964	0.0019567	0.0011462	0.0019186	0.0027771
2.4474	1.1327e-05	0.00058984	0.0019356	0.0011309	0.0018996	0.0027549
2.4625	1.0772e-05	0.00058023	0.0019132	0.0011157	0.0018808	0.002733
2.4775	1.025e-05	0.00057082	0.0018881	0.0011008	0.0018622	0.0027112
2.4925	9.7675e-06	0.00056159	0.0018633	0.0010861	0.0018437	0.0026896
2.5075	9.3117e-06	0.00055253	0.0018388	0.0010716	0.0018255	0.0026681
2.5225	8.8771e-06	0.00054366	0.0018173	0.0010572	0.0018074	0.0026468
2.5375	8.4629e-06	0.00053495	0.0017987	0.0010431	0.0017896	0.0026257
2.5526	8.0679e-06	0.00052642	0.0017784	0.0010291	0.0017719	0.0026048
2.5676	7.6914e-06	0.00051805	0.0017552	0.0010154	0.0017544	0.002584
2.5826	7.3302e-06	0.00050984	0.001736	0.0010018	0.0017371	0.0025634
2.5976	6.9758e-06	0.00050179	0.001717	0.00098838	0.0017199	0.002543
2.6126	6.6385e-06	0.00049389	0.0016945	0.00097515	0.001703	0.0025227
2.6276	6.3141e-06	0.00048614	0.0016723	0.00096211	0.0016862	0.0025026
2.6426	5.9983e-06	0.00047853	0.0016478	0.00094924	0.0016696	0.0024826
2.6577	5.6984e-06	0.00047107	0.0016218	0.00093654	0.0016531	0.0024628
2.6727	5.4135e-06	0.00046375	0.0015982	0.00092401	0.0016368	0.0024432
2.6877	5.1428e-06	0.00045657	0.0015771	0.00091165	0.0016207	0.0024237
2.7027	4.8929e-06	0.00044952	0.0015578	0.00089945	0.0016048	0.0024044
2.7177	4.6552e-06	0.0004426	0.0015383	0.00088742	0.001589	0.0023852
2.7327	4.4244e-06	0.00043582	0.0015169	0.00087555	0.0015734	0.0023662
2.7477	4.2102e-06	0.00042915	0.0014951	0.00086383	0.0015579	0.0023473
2.7628	4.0065e-06	0.00042261	0.0014753	0.00085228	0.0015426	0.0023286
2.7778	3.8126e-06	0.00041619	0.001458	0.00084087	0.0015274	0.0023101
2.7928	3.6231e-06	0.00040988	0.0014387	0.00082963	0.0015125	0.0022916
2.8078	3.4421e-06	0.00040369	0.0014197	0.00081853	0.0014976	0.0022734
2.8228	3.2701e-06	0.00039762	0.001401	0.00080758	0.0014829	0.0022552
2.8378	3.1068e-06	0.00039165	0.0013839	0.00079677	0.0014684	0.0022373
2.8529	2.9516e-06	0.00038579	0.0013689	0.00078611	0.001454	0.0022194
2.8679	2.8041e-06	0.00038004	0.0013541	0.0007756	0.0014397	0.0022017
2.8829	2.668e-06	0.00037439	0.0013395	0.00076522	0.0014256	0.0021842
2.8979	2.5387e-06	0.00036884	0.001325	0.00075498	0.0014117	0.0021667
2.9129	2.4157e-06	0.00036338	0.0013106	0.00074488	0.0013979	0.0021495
2.9279	2.2987e-06	0.00035803	0.0012964	0.00073492	0.0013842	0.0021323
2.9429	2.1874e-06	0.00035277	0.0012824	0.00072509	0.0013707	0.0021153
2.958	2.0823e-06	0.0003476	0.0012661	0.00071539	0.0013573	0.0020985
2.973	1.9845e-06	0.00034253	0.0012495	0.00070582	0.001344	0.0020817
2.988	1.8912e-06	0.00033754	0.001233	0.00069637	0.0013309	0.0020651
3.003	1.8024e-06	0.00033264	0.0012167	0.00068706	0.0013179	0.0020487
3.018	1.7177e-06	0.00032782	0.0012	0.00067787	0.001305	0.0020323
3.033	1.6352e-06	0.00032309	0.0011842	0.0006688	0.0012923	0.0020161
3.048	1.556e-06	0.00031844	0.0011686	0.00065985	0.0012797	0.002
3.0631	1.4807e-06	0.00031387	0.0011538	0.00065043	0.0012672	0.0019841
3.0781	1.409e-06	0.00030938	0.0011381	0.000641	0.0012549	0.0019683
3.0931	1.3419e-06	0.00030496	0.0011206	0.00063193	0.0012427	0.0019526
3.1081	1.2788e-06	0.00030062	0.0011034	0.00062309	0.0012306	0.001937
3.1231	1.2187e-06	0.00029636	0.0010864	0.00061413	0.0012186	0.0019216
3.1381	1.1614e-06	0.00029216	0.0010697	0.0006053	0.0012067	0.0019062
3.1532	1.1068e-06	0.00028804	0.0010533	0.0005966	0.001195	0.001891
3.1682	1.0548e-06	0.00028399	0.0010371	0.00058848	0.0011834	0.001876
3.1832	1.0047e-06	0.00028	0.0010212	0.00058058	0.0011719	0.001861
3.1982	9.5611e-07	0.00027609	0.0010055	0.0005728	0.0011605	0.0018462
3.2132	9.0987e-07	0.00027223	0.00099203	0.00056512	0.0011493	0.0018314
3.2282	8.6587e-07	0.00026844	0.00097871	0.00055754	0.0011381	0.0018168
3.2432	8.24e-07	0.00026472	0.00096565	0.00055006	0.0011271	0.0018024
3.2583	7.8416e-07	0.00026106	0.00095278	0.00054269	0.0011161	0.001788
3.2733	7.4625e-07	0.00025745	0.00094008	0.00053541	0.0011053	0.0017737
3.2883	7.1017e-07	0.00025391	0.00092755	0.00052823	0.0010946	0.0017596
3.3033	6.7583e-07	0.00025042	0.00091519	0.00052115	0.001084	0.0017456
3.3183	6.4319e-07	0.00024699	0.000903	0.00051406	0.0010735	0.0017316
3.3333	6.1292e-07	0.00024362	0.0008896	0.0005067	0.0010631	0.0017178
3.3483	5.8407e-07	0.0002403	0.000876	0.00049945	0.0010528	0.0017041
3.3634	5.5658e-07	0.00023703	0.0008626	0.00049249	0.0010427	0.0016905
3.3784	5.3039e-07	0.00023382	0.00084941	0.00048588	0.0010326	0.0016771
3.3934	5.0543e-07	0.00023066	0.00083793	0.00047936	0.0010226	0.0016637
3.4084	4.8164e-07	0.00022755	0.00082667	0.00047292	0.0010127	0.0016504
3.4234	4.5897e-07	0.00022449	0.00081555	0.00046658	0.001003	0.0016373
3.4384	4.3737e-07	0.00022148	0.0008046	0.00046031	0.00099329	0.0016242
3.4535	4.1679e-07	0.00021852	0.00079379	0.00045414	0.00098371	0.0016113
3.4685	3.9718e-07	0.0002156	0.00078312	0.00044804	0.00097422	0.0015984
3.4835	3.7848e-07	0.00021273	0.00077261	0.00044191	0.00096484	0.0015857
3.4985	3.6067e-07	0.00020991	0.00076224	0.00043566	0.00095554	0.001573
3.5135	3.437e-07	0.00020713	0.00075201	0.00042981	0.00094634	0.0015605
3.5285	3.2738e-07	0.00020439	0.00074279	0.00042404	0.00093723	0.001548
3.5435	3.1157e-07	0.0002017	0.00073414	0.00041834	0.00092821	0.0015357
3.5586	2.9653e-07	0.00019905	0.00072469	0.00041273	0.00091928	0.0015234
3.5736	2.8221e-07	0.00019644	0.00071496	0.00040719	0.00091045	0.0015113
3.5886	2.6858e-07	0.00019387	0.00070536	0.00040172	0.0009017	0.0014992
3.6036	2.5562e-07	0.00019134	0.00069589	0.00039633	0.00089303	0.0014873
3.6186	2.4328e-07	0.00018885	0.00068708	0.00039101	0.00088446	0.0014754
3.6336	2.3153e-07	0.0001864	0.00067905	0.00038576	0.00087597	0.0014637
3.6486	2.2036e-07	0.00018398	0.00067111	0.00038058	0.00086756	0.001452
3.6637	2.0972e-07	0.00018161	0.00066326	0.00037547	0.00085924	0.0014404
3.6787	1.996e-07	0.00017926	0.00065551	0.00037043	0.00085101	0.0014289
3.6937	1.8996e-07	0.00017696	0.00064774	0.00036546	0.00084285	0.0014182
3.7087	1.8079e-07	0.00017469	0.00063906	0.0003603	0.00083478	0.0014086
3.7237	1.7201e-07	0.00017245	0.0006305	0.00035519	0.00082678	0.0013982
3.7387	1.6351e-07	0.00017025	0.00062206	0.00035014	0.00081887	0.0013871
3.7538	1.5543e-07	0.00016808	0.00061351	0.00034536	0.00081103	0.0013764
3.7688	1.4775e-07	0.00016594	0.00060427	0.00034072	0.00080328	0.001367
3.7838	1.4045e-07	0.00016384	0.00059545	0.00033615	0.0007956	0.0013577
3.7988	1.335e-07	0.00016177	0.00058746	0.00033163	0.00078799	0.0013485
3.8138	1.2691e-07	0.00015972	0.00057957	0.00032717	0.00078047	0.0013391
3.8288	1.2073e-07	0.00015771	0.0005718	0.00032271	0.00077301	0.0013284
3.8438	1.149e-07	0.00015573	0.00056413	0.00031813	0.00076564	0.0013179
3.8589	1.0935e-07	0.00015378	0.00055665	0.00031362	0.00075833	0.0013074
3.8739	1.0407e-07	0.00015185	0.00054917	0.00030923	0.0007511	0.001297
3.8889	9.9039e-08	0.00014996	0.0005418	0.00030508	0.00074394	0.0012867
3.9039	9.4256e-08	0.00014809	0.00053453	0.00030098	0.00073685	0.0012765
3.9189	8.9703e-08	0.00014625	0.00052735	0.00029693	0.00072983	0.0012669
3.9339	8.5371e-08	0.00014444	0.00052028	0.00029294	0.00072288	0.0012581
3.9489	8.1248e-08	0.00014265	0.00051406	0.000289	0.000716	0.0012494
3.964	7.7326e-08	0.00014089	0.00050796	0.00028511	0.00070919	0.0012418
3.979	7.3674e-08	0.00013915	0.00050133	0.00028128	0.00070244	0.0012345
3.994	7.0194e-08	0.00013744	0.0004946	0.0002775	0.00069576	0.0012272
4.009	6.6879e-08	0.00013576	0.00048796	0.00027377	0.00068915	0.0012191
4.024	6.3721e-08	0.0001341	0.00048141	0.00027009	0.00068261	0.0012107
4.039	6.0712e-08	0.00013246	0.00047495	0.00026646	0.00067612	0.0012016
4.0541	5.7844e-08	0.00013085	0.00046858	0.00026288	0.00066971	0.0011928
4.0691	5.5113e-08	0.00012925	0.00046229	0.00025934	0.00066335	0.0011845
4.0841	5.251e-08	0.00012769	0.00045556	0.00025585	0.00065706	0.0011758
4.0991	5.003e-08	0.00012614	0.00044899	0.00025242	0.00065083	0.0011665
4.1141	4.7667e-08	0.00012462	0.00044295	0.00024902	0.00064466	0.001158
4.1291	4.5416e-08	0.00012311	0.000437	0.00024567	0.00063856	0.00115
4.1441	4.3271e-08	0.00012163	0.00043112	0.00024228	0.00063251	0.001142
4.1592	4.1228e-08	0.00012017	0.00042533	0.00023881	0.00062652	0.0011329
4.1742	3.9281e-08	0.00011873	0.00041961	0.00023546	0.0006206	0.0011247
4.1892	3.7426e-08	0.00011731	0.00041398	0.00023222	0.00061473	0.0011168
4.2042	3.5658e-08	0.00011591	0.00040842	0.000229	0.00060892	0.0011091
4.2192	3.3974e-08	0.00011453	0.00040293	0.0002258	0.00060316	0.0011004
4.2342	3.237e-08	0.00011317	0.00039752	0.00022273	0.00059746	0.0010917
4.2492	3.0841e-08	0.00011183	0.00039218	0.00021973	0.00059182	0.0010831
4.2643	2.9384e-08	0.00011051	0.00038692	0.00021677	0.00058624	0.0010746
4.2793	2.7997e-08	0.0001092	0.00038172	0.00021372	0.0005807	0.0010661
4.2943	2.6674e-08	0.00010792	0.00037655	0.00021071	0.00057523	0.0010586
4.3093	2.5403e-08	0.00010665	0.00037095	0.00020773	0.0005698	0.0010512
4.3243	2.4178e-08	0.00010539	0.00036576	0.00020481	0.00056444	0.0010444
4.3393	2.3013e-08	0.00010416	0.00036083	0.00020192	0.00055912	0.0010374
4.3544	2.1903e-08	0.00010294	0.00035597	0.00019907	0.00055385	0.0010298
4.3694	2.0847e-08	0.00010174	0.00035117	0.00019635	0.00054864	0.0010217
4.3844	1.9842e-08	0.00010056	0.00034643	0.00019358	0.00054348	0.0010136
4.3994	1.8886e-08	9.9386e-05	0.00034176	0.00019085	0.00053837	0.0010057
4.4144	1.7975e-08	9.8233e-05	0.00033715	0.00018816	0.00053331	0.00099782
4.4294	1.7112e-08	9.7096e-05	0.00033261	0.00018551	0.00052829	0.0009908
4.4444	1.6303e-08	9.5974e-05	0.00032813	0.0001829	0.00052333	0.00098461
4.4595	1.5533e-08	9.4867e-05	0.00032371	0.00018032	0.00051842	0.0009785
4.4745	1.4799e-08	9.3775e-05	0.00031935	0.00017778	0.00051355	0.00097218
4.4895	1.41e-08	9.2697e-05	0.00031505	0.00017527	0.00050873	0.00096535
4.5045	1.3433e-08	9.1634e-05	0.0003108	0.0001728	0.00050396	0.00095799
4.5195	1.2799e-08	9.0585e-05	0.00030662	0.00017036	0.00049924	0.00095059
4.5345	1.2194e-08	8.955e-05	0.00030249	0.00016796	0.00049456	0.00094344
4.5495	1.1615e-08	8.8529e-05	0.00029842	0.00016557	0.00048993	0.00093604
4.5646	1.1055e-08	8.7521e-05	0.0002944	0.00016314	0.00048534	0.00092871
4.5796	1.0522e-08	8.6527e-05	0.00029044	0.00016075	0.0004808	0.00092143
4.5946	1.0018e-08	8.5546e-05	0.00028653	0.00015848	0.0004763	0.0009142
4.6096	9.5445e-09	8.4578e-05	0.00028277	0.00015625	0.00047184	0.00090762
4.6246	9.0934e-09	8.3622e-05	0.00027933	0.00015404	0.00046743	0.00090191
4.6396	8.6591e-09	8.2679e-05	0.00027592	0.00015187	0.00046306	0.00089623
4.6547	8.242e-09	8.1749e-05	0.00027256	0.00014973	0.00045874	0.00089012
4.6697	7.8438e-09	8.083e-05	0.00026924	0.00014762	0.00045445	0.00088383
4.6847	7.4633e-09	7.9924e-05	0.00026567	0.00014547	0.00045021	0.00087759
4.6997	7.1037e-09	7.9029e-05	0.00026209	0.00014334	0.00044601	0.00087087
4.7147	6.7615e-09	7.8146e-05	0.00025856	0.00014131	0.00044185	0.00086406
4.7297	6.4358e-09	7.7274e-05	0.00025507	0.00013924	0.00043773	0.0008579
4.7447	6.1258e-09	7.6414e-05	0.00025164	0.0001372	0.00043365	0.00085183
4.7598	5.8307e-09	7.5565e-05	0.00024825	0.00013524	0.00042961	0.0008458
4.7748	5.5498e-09	7.4726e-05	0.0002449	0.00013333	0.00042561	0.0008398
4.7898	5.2825e-09	7.3899e-05	0.0002416	0.00013145	0.00042165	0.00083324
4.8048	5.0281e-09	7.3082e-05	0.00023835	0.00012967	0.00041773	0.00082704
4.8198	4.7859e-09	7.2275e-05	0.00023514	0.00012791	0.00041384	0.00082118
4.8348	4.5554e-09	7.1479e-05	0.00023194	0.00012618	0.00041	0.00081531
4.8498	4.3359e-09	7.0693e-05	0.00022853	0.00012441	0.00040619	0.00080895
4.8649	4.1256e-09	6.9917e-05	0.00022517	0.00012266	0.00040241	0.00080285
4.8799	3.9233e-09	6.9151e-05	0.00022186	0.00012093	0.00039868	0.00079716
4.8949	3.7322e-09	6.8394e-05	0.00021876	0.00011916	0.00039498	0.0007915
4.9099	3.5523e-09	6.7647e-05	0.00021581	0.00011741	0.00039131	0.00078589
4.9249	3.3812e-09	6.691e-05	0.00021309	0.00011569	0.00038768	0.00077992
4.9399	3.2183e-09	6.6182e-05	0.00021048	0.00011401	0.00038409	0.00077384
4.955	3.0632e-09	6.5463e-05	0.00020789	0.00011244	0.00038053	0.00076781
4.97	2.9156e-09	6.4753e-05	0.00020534	0.00011092	0.000377	0.00076183
4.985	2.7751e-09	6.4052e-05	0.00020281	0.00010941	0.00037351	0.00075589
5	2.6414e-09	6.3359e-05	0.00020032	0.00010793	0.00037005	0.00075
5.015	2.5142e-09	6.2676e-05	0.00019786	0.00010647	0.00036663	0.00074415
5.03	2.393e-09	6.2e-05	0.00019543	0.00010502	0.00036324	0.00073835
5.045	2.2777e-09	6.1333e-05	0.00019292	0.0001036	0.00035988	0.00073267
5.0601	2.168e-09	6.0675e-05	0.00019033	0.00010217	0.00035655	0.00072744
5.0751	2.0636e-09	6.0025e-05	0.00018777	0.00010073	0.00035326	0.00072225
5.0901	1.9641e-09	5.9382e-05	0.00018515	9.9315e-05	0.00035	0.0007171
5.1051	1.8695e-09	5.8748e-05	0.00018244	9.7916e-05	0.00034677	0.00071227
5.1201	1.7794e-09	5.8121e-05	0.00017977	9.6536e-05	0.00034357	0.00070766
5.1351	1.6937e-09	5.7502e-05	0.00017715	9.5176e-05	0.0003404	0.00070308
5.1502	1.6121e-09	5.6891e-05	0.00017456	9.3815e-05	0.00033726	0.00069852
5.1652	1.5345e-09	5.6287e-05	0.00017201	9.2444e-05	0.00033415	0.000694
5.1802	1.4606e-09	5.5691e-05	0.00016949	9.1094e-05	0.00033107	0.00068951
5.1952	1.3902e-09	5.5101e-05	0.00016702	8.9809e-05	0.00032803	0.00068504
5.2102	1.3232e-09	5.4519e-05	0.00016458	8.8543e-05	0.00032501	0.00068045
5.2252	1.2595e-09	5.3944e-05	0.00016217	8.7295e-05	0.00032202	0.00067561
5.2402	1.1988e-09	5.3376e-05	0.0001598	8.6065e-05	0.00031905	0.0006708
5.2553	1.142e-09	5.2815e-05	0.00015746	8.4853e-05	0.00031612	0.00066603
5.2703	1.0871e-09	5.2261e-05	0.00015516	8.3657e-05	0.00031321	0.00066129
5.2853	1.0348e-09	5.1713e-05	0.0001529	8.2478e-05	0.00031034	0.00065658
5.3003	9.8491e-10	5.1172e-05	0.00015066	8.1316e-05	0.00030749	0.00065191
5.3153	9.3746e-10	5.0638e-05	0.00014846	8.0171e-05	0.00030466	0.0006469
5.3303	8.9229e-10	5.011e-05	0.00014629	7.9034e-05	0.00030187	0.00064215
5.3453	8.493e-10	4.9588e-05	0.00014415	7.7881e-05	0.0002991	0.00063757
5.3604	8.0839e-10	4.9072e-05	0.00014204	7.6745e-05	0.00029636	0.00063302
5.3754	7.6944e-10	4.8563e-05	0.00013997	7.5625e-05	0.00029364	0.00062851
5.3904	7.3237e-10	4.8059e-05	0.00013792	7.4536e-05	0.00029095	0.00062403
5.4054	6.9709e-10	4.7562e-05	0.00013591	7.3486e-05	0.00028829	0.00061958
5.4204	6.6351e-10	4.7071e-05	0.00013392	7.245e-05	0.00028565	0.00061516
5.4354	6.3155e-10	4.6585e-05	0.00013196	7.1429e-05	0.00028303	0.00061092
5.4505	6.0112e-10	4.6105e-05	0.00013004	7.0422e-05	0.00028044	0.00060693
5.4655	5.7217e-10	4.5631e-05	0.00012813	6.943e-05	0.00027788	0.00060297
5.4805	5.446e-10	4.5162e-05	0.00012626	6.8454e-05	0.00027534	0.00059904
5.4955	5.1837e-10	4.4699e-05	0.00012442	6.7523e-05	0.00027282	0.00059513
5.5105	4.934e-10	4.4241e-05	0.0001226	6.6604e-05	0.00027033	0.00059125
5.5255	4.6963e-10	4.3789e-05	0.00012081	6.5698e-05	0.00026786	0.00058731
5.5405	4.4701e-10	4.3342e-05	0.00011904	6.4804e-05	0.00026542	0.00058313
5.5556	4.2548e-10	4.29e-05	0.0001173	6.3922e-05	0.000263	0.00057897
5.5706	4.0498e-10	4.2464e-05	0.00011559	6.3053e-05	0.0002606	0.00057509
5.5856	3.8548e-10	4.2032e-05	0.0001139	6.2195e-05	0.00025823	0.00057133
5.6006	3.6691e-10	4.1606e-05	0.00011223	6.1349e-05	0.00025587	0.0005676
5.6156	3.4924e-10	4.1184e-05	0.00011059	6.0514e-05	0.00025354	0.00056389
5.6306	3.3241e-10	4.0767e-05	0.00010904	5.9691e-05	0.00025123	0.00056021
5.6456	3.1615e-10	4.0355e-05	0.00010756	5.8879e-05	0.00024895	0.00055655
5.6607	3.0069e-10	3.9948e-05	0.0001061	5.8054e-05	0.00024668	0.00055291
5.6757	2.8598e-10	3.9546e-05	0.00010466	5.7237e-05	0.00024444	0.0005493
5.6907	2.7199e-10	3.9148e-05	0.00010323	5.6431e-05	0.00024222	0.00054571
5.7057	2.5869e-10	3.8755e-05	0.00010183	5.5637e-05	0.00024002	0.00054215
5.7207	2.4608e-10	3.8366e-05	0.00010044	5.4844e-05	0.00023784	0.0005386
5.7357	2.3422e-10	3.7982e-05	9.9079e-05	5.4072e-05	0.00023568	0.00053509
5.7508	2.2294e-10	3.7602e-05	9.7732e-05	5.3311e-05	0.00023354	0.00053159
5.7658	2.1219e-10	3.7226e-05	9.6404e-05	5.2561e-05	0.00023142	0.00052812
5.7808	2.0197e-10	3.6855e-05	9.5093e-05	5.1821e-05	0.00022932	0.00052443
5.7958	1.9224e-10	3.6488e-05	9.3801e-05	5.1092e-05	0.00022724	0.00052071
5.8108	1.8297e-10	3.6125e-05	9.2526e-05	5.0373e-05	0.00022518	0.00051701
5.8258	1.7416e-10	3.5766e-05	9.1269e-05	4.9672e-05	0.00022314	0.00051334
5.8408	1.6576e-10	3.5412e-05	9.0029e-05	4.8995e-05	0.00022112	0.00050969
5.8559	1.5778e-10	3.5061e-05	8.8806e-05	4.8328e-05	0.00021912	0.00050607
5.8709	1.5017e-10	3.4714e-05	8.7595e-05	4.767e-05	0.00021714	0.00050248
5.8859	1.4294e-10	3.4371e-05	8.6401e-05	4.702e-05	0.00021518	0.00049891
5.9009	1.3605e-10	3.4032e-05	8.5225e-05	4.638e-05	0.00021323	0.00049537
5.9159	1.295e-10	3.3697e-05	8.4064e-05	4.5748e-05	0.0002113	0.00049185
5.9309	1.2326e-10	3.3366e-05	8.2919e-05	4.511e-05	0.00020939	0.00048838
5.9459	1.1732e-10	3.3038e-05	8.179e-05	4.4475e-05	0.0002075	0.00048518
5.961	1.1166e-10	3.2714e-05	8.0677e-05	4.385e-05	0.00020563	0.000482
5.976	1.0628e-10	3.2393e-05	7.9578e-05	4.3233e-05	0.00020378	0.00047883
5.991	1.0116e-10	3.2077e-05	7.8495e-05	4.2625e-05	0.00020194	0.00047552
6.006	9.629e-11	3.1763e-05	7.7426e-05	4.2025e-05	0.00020012	0.00047214
6.021	9.1651e-11	3.1453e-05	7.6372e-05	4.1434e-05	0.00019831	0.00046878
6.036	8.7235e-11	3.1147e-05	7.5333e-05	4.0852e-05	0.00019653	0.00046545
6.0511	8.3032e-11	3.0844e-05	7.4307e-05	4.0286e-05	0.00019476	0.00046214
6.0661	7.9032e-11	3.0544e-05	7.3296e-05	3.9733e-05	0.000193	0.00045886
6.0811	7.5224e-11	3.0248e-05	7.2299e-05	3.9175e-05	0.00019127	0.0004556
6.0961	7.16e-11	2.9955e-05	7.1315e-05	3.8624e-05	0.00018955	0.00045236
6.1111	6.8151e-11	2.9665e-05	7.0306e-05	3.8095e-05	0.00018784	0.00044915
6.1261	6.4868e-11	2.9378e-05	6.9284e-05	3.7576e-05	0.00018615	0.00044595
6.1411	6.1743e-11	2.9095e-05	6.8277e-05	3.7063e-05	0.00018448	0.00044298
6.1562	5.8768e-11	2.8814e-05	6.7285e-05	3.6558e-05	0.00018283	0.00044006
6.1712	5.5937e-11	2.8537e-05	6.6307e-05	3.606e-05	0.00018118	0.00043717
6.1862	5.3242e-11	2.8262e-05	6.535e-05	3.5568e-05	0.00017956	0.00043429
6.2012	5.0678e-11	2.7991e-05	6.4459e-05	3.5083e-05	0.00017795	0.00043144
6.2162	4.8236e-11	2.7723e-05	6.3581e-05	3.4605e-05	0.00017635	0.0004286
6.2312	4.5913e-11	2.7457e-05	6.2715e-05	3.4133e-05	0.00017477	0.00042578
6.2462	4.3701e-11	2.7195e-05	6.1861e-05	3.3668e-05	0.00017321	0.00042288
6.2613	4.1578e-11	2.6935e-05	6.1018e-05	3.3209e-05	0.00017165	0.00041988
6.2763	3.9547e-11	2.6678e-05	6.0187e-05	3.2757e-05	0.00017012	0.0004169
6.2913	3.7615e-11	2.6424e-05	5.9368e-05	3.231e-05	0.0001686	0.00041394
6.3063	3.5778e-11	2.6172e-05	5.8559e-05	3.187e-05	0.00016709	0.000411
6.3213	3.403e-11	2.5924e-05	5.7762e-05	3.1435e-05	0.00016559	0.00040809
6.3363	3.2368e-11	2.5677e-05	5.6975e-05	3.1007e-05	0.00016411	0.00040519
6.3514	3.0787e-11	2.5434e-05	5.6199e-05	3.0584e-05	0.00016265	0.00040232
6.3664	2.9283e-11	2.5193e-05	5.5434e-05	3.0167e-05	0.00016119	0.00039929
6.3814	2.7852e-11	2.4955e-05	5.468e-05	2.9756e-05	0.00015975	0.00039626
6.3964	2.6492e-11	2.4719e-05	5.3935e-05	2.935e-05	0.00015833	0.00039325
6.4114	2.5198e-11	2.4486e-05	5.3201e-05	2.895e-05	0.00015692	0.00039025
6.4264	2.3967e-11	2.4256e-05	5.2479e-05	2.8556e-05	0.00015552	0.00038729
6.4414	2.2796e-11	2.4027e-05	5.1809e-05	2.8166e-05	0.00015413	0.0003845
6.4565	2.1682e-11	2.3802e-05	5.1149e-05	2.7783e-05	0.00015276	0.00038177
6.4715	2.0623e-11	2.3578e-05	5.0496e-05	2.7404e-05	0.0001514	0.00037905
6.4865	1.9616e-11	2.3357e-05	4.9853e-05	2.703e-05	0.00015005	0.00037635
6.5015	1.8658e-11	2.3138e-05	4.9217e-05	2.6662e-05	0.00014871	0.00037368
6.5165	1.7746e-11	2.2922e-05	4.8589e-05	2.6292e-05	0.00014739	0.00037102
6.5315	1.6879e-11	2.2708e-05	4.797e-05	2.5924e-05	0.00014608	0.00036838
6.5465	1.6055e-11	2.2496e-05	4.7358e-05	2.556e-05	0.00014478	0.00036576
6.5616	1.5271e-11	2.2287e-05	4.6754e-05	2.5201e-05	0.00014349	0.00036316
6.5766	1.4525e-11	2.2079e-05	4.6158e-05	2.4848e-05	0.00014222	0.00036058
6.5916	1.3815e-11	2.1874e-05	4.5569e-05	2.4499e-05	0.00014096	0.00035802
6.6066	1.314e-11	2.1671e-05	4.4988e-05	2.4155e-05	0.0001397	0.00035547
6.6216	1.2498e-11	2.147e-05	4.4414e-05	2.3816e-05	0.00013846	0.00035295
6.6366	1.1888e-11	2.1271e-05	4.3848e-05	2.3482e-05	0.00013724	0.00035044
6.6517	1.1307e-11	2.1074e-05	4.3289e-05	2.3153e-05	0.00013602	0.00034795
6.6667	1.0755e-11	2.088e-05	4.2737e-05	2.2828e-05	0.00013481	0.00034547
6.6817	1.0229e-11	2.0687e-05	4.2192e-05	2.2517e-05	0.00013362	0.00034302
6.6967	9.7298e-12	2.0496e-05	4.1654e-05	2.2209e-05	0.00013244	0.00034058
6.7117	9.2545e-12	2.0307e-05	4.1123e-05	2.1906e-05	0.00013126	0.00033816
6.7267	8.8024e-12	2.0121e-05	4.0598e-05	2.1608e-05	0.0001301	0.00033576
6.7417	8.3724e-12	1.9936e-05	4.0081e-05	2.1313e-05	0.00012895	0.00033337
6.7568	7.9634e-12	1.9753e-05	3.957e-05	2.1018e-05	0.00012781	0.000331
6.7718	7.5744e-12	1.9572e-05	3.9065e-05	2.0723e-05	0.00012668	0.00032865
6.7868	7.2044e-12	1.9393e-05	3.8567e-05	2.0432e-05	0.00012556	0.00032631
6.8018	6.8525e-12	1.9215e-05	3.8075e-05	2.0146e-05	0.00012445	0.00032407
6.8168	6.5178e-12	1.904e-05	3.7589e-05	1.9863e-05	0.00012335	0.00032192
6.8318	6.1994e-12	1.8866e-05	3.711e-05	1.9585e-05	0.00012227	0.00031977
6.8468	5.8966e-12	1.8694e-05	3.6637e-05	1.931e-05	0.00012119	0.00031761
6.8619	5.6085e-12	1.8524e-05	3.617e-05	1.9039e-05	0.00012012	0.00031535
6.8769	5.3345e-12	1.8356e-05	3.5708e-05	1.8772e-05	0.00011906	0.00031311
6.8919	5.074e-12	1.8189e-05	3.5253e-05	1.8509e-05	0.00011801	0.00031088
6.9069	4.8261e-12	1.8024e-05	3.4804e-05	1.8249e-05	0.00011697	0.00030867
6.9219	4.5904e-12	1.7861e-05	3.436e-05	1.7994e-05	0.00011594	0.00030647
6.9369	4.3661e-12	1.7699e-05	3.3922e-05	1.7746e-05	0.00011492	0.00030429
6.952	4.1528e-12	1.7539e-05	3.3489e-05	1.7497e-05	0.00011391	0.00030212
6.967	3.95e-12	1.7381e-05	3.3062e-05	1.7252e-05	0.00011291	0.00029997
6.982	3.757e-12	1.7224e-05	3.264e-05	1.701e-05	0.00011191	0.00029784
6.997	3.5743e-12	1.7069e-05	3.2224e-05	1.6771e-05	0.00011093	0.00029572
7.012	3.4018e-12	1.6915e-05	3.1813e-05	1.6536e-05	0.00010996	0.00029361
7.027	3.2376e-12	1.6763e-05	3.1408e-05	1.6304e-05	0.00010899	0.00029152
7.042	3.0814e-12	1.6613e-05	3.1007e-05	1.6076e-05	0.00010803	0.00028945
7.0571	2.9327e-12	1.6464e-05	3.0612e-05	1.585e-05	0.00010709	0.00028739
7.0721	2.7911e-12	1.6316e-05	3.0221e-05	1.5629e-05	0.00010615	0.00028534
7.0871	2.6564e-12	1.617e-05	2.9836e-05	1.5416e-05	0.00010522	0.00028331
7.1021	2.5282e-12	1.6025e-05	2.9455e-05	1.5205e-05	0.00010429	0.0002813
7.1171	2.4062e-12	1.5882e-05	2.908e-05	1.4997e-05	0.00010338	0.0002793
7.1321	2.2901e-12	1.5741e-05	2.8709e-05	1.4793e-05	0.00010247	0.00027731
7.1471	2.1796e-12	1.56e-05	2.8343e-05	1.459e-05	0.00010158	0.00027534
7.1622	2.0744e-12	1.5461e-05	2.7981e-05	1.4391e-05	0.00010069	0.00027338
7.1772	1.9743e-12	1.5324e-05	2.7625e-05	1.4195e-05	9.9807e-05	0.00027143
7.1922	1.879e-12	1.5188e-05	2.7272e-05	1.4001e-05	9.8934e-05	0.0002695
7.2072	1.7883e-12	1.5053e-05	2.6925e-05	1.3804e-05	9.8069e-05	0.00026758
7.2222	1.702e-12	1.4919e-05	2.6581e-05	1.3611e-05	9.7212e-05	0.00026568
7.2372	1.6199e-12	1.4787e-05	2.6242e-05	1.342e-05	9.6363e-05	0.00026379
7.2523	1.5417e-12	1.4657e-05	2.5908e-05	1.3232e-05	9.5521e-05	0.00026191
7.2673	1.4673e-12	1.4527e-05	2.5577e-05	1.3047e-05	9.4688e-05	0.00026005
7.2823	1.3965e-12	1.4399e-05	2.5251e-05	1.2864e-05	9.3861e-05	0.0002582
7.2973	1.3291e-12	1.4272e-05	2.4929e-05	1.2684e-05	9.3043e-05	0.00025637
7.3123	1.265e-12	1.4146e-05	2.4611e-05	1.2506e-05	9.2232e-05	0.00025454
7.3273	1.204e-12	1.4022e-05	2.4297e-05	1.2331e-05	9.1428e-05	0.00025273
7.3423	1.1459e-12	1.3898e-05	2.3988e-05	1.2158e-05	9.0631e-05	0.00025093
7.3574	1.0906e-12	1.3776e-05	2.3682e-05	1.1987e-05	8.9842e-05	0.00024915
7.3724	1.038e-12	1.3655e-05	2.338e-05	1.1819e-05	8.906e-05	0.00024745
7.3874	9.8787e-13	1.3536e-05	2.3082e-05	1.1654e-05	8.8285e-05	0.00024579
7.4024	9.402e-13	1.3417e-05	2.2787e-05	1.1491e-05	8.7517e-05	0.00024415
7.4174	8.9483e-13	1.33e-05	2.2497e-05	1.1329e-05	8.6756e-05	0.00024251
7.4324	8.5165e-13	1.3184e-05	2.221e-05	1.1171e-05	8.6001e-05	0.00024089
7.4474	8.1056e-13	1.3069e-05	2.1927e-05	1.1014e-05	8.5254e-05	0.00023927
7.4625	7.7145e-13	1.2955e-05	2.1647e-05	1.086e-05	8.4514e-05	0.00023767
7.4775	7.3422e-13	1.2842e-05	2.1371e-05	1.0708e-05	8.378e-05	0.00023608
7.4925	6.988e-13	1.273e-05	2.1098e-05	1.0558e-05	8.3053e-05	0.0002345
7.5075	6.6508e-13	1.2619e-05	2.0829e-05	1.041e-05	8.2332e-05	0.00023293
7.5225	6.3299e-13	1.251e-05	2.0564e-05	1.0264e-05	8.1618e-05	0.00023137
7.5375	6.0241e-13	1.2401e-05	2.0302e-05	1.012e-05	8.091e-05	0.00022979
7.5526	5.7301e-13	1.2294e-05	2.0043e-05	9.9746e-06	8.0209e-05	0.00022816
7.5676	5.4505e-13	1.2187e-05	1.9787e-05	9.8314e-06	7.9514e-05	0.00022653
7.5826	5.1845e-13	1.2082e-05	1.9535e-05	9.6903e-06	7.8826e-05	0.00022492
7.5976	4.9314e-13	1.1977e-05	1.9286e-05	9.5512e-06	7.8143e-05	0.00022332
7.6126	4.6908e-13	1.1874e-05	1.904e-05	9.4141e-06	7.7467e-05	0.00022173
7.6276	4.4618e-13	1.1772e-05	1.8797e-05	9.279e-06	7.6797e-05	0.00022016
7.6426	4.2441e-13	1.167e-05	1.8548e-05	9.1458e-06	7.6133e-05	0.00021859
7.6577	4.0369e-13	1.157e-05	1.8298e-05	9.0146e-06	7.5475e-05	0.00021704
7.6727	3.8399e-13	1.147e-05	1.8051e-05	8.8852e-06	7.4823e-05	0.00021549
7.6877	3.6525e-13	1.1372e-05	1.7807e-05	8.7577e-06	7.4177e-05	0.00021396
7.7027	3.4743e-13	1.1274e-05	1.7567e-05	8.632e-06	7.3536e-05	0.00021244
7.7177	3.3047e-13	1.1177e-05	1.733e-05	8.5081e-06	7.2901e-05	0.00021093
7.7327	3.1434e-13	1.1082e-05	1.7096e-05	8.386e-06	7.2272e-05	0.00020943
7.7477	2.99e-13	1.0987e-05	1.6865e-05	8.2656e-06	7.1649e-05	0.00020794
7.7628	2.8441e-13	1.0893e-05	1.6637e-05	8.147e-06	7.1031e-05	0.00020646
7.7778	2.7053e-13	1.08e-05	1.6413e-05	8.03e-06	7.0419e-05	0.00020499
7.7928	2.5732e-13	1.0708e-05	1.6191e-05	7.9148e-06	6.9813e-05	0.00020353
7.8078	2.4477e-13	1.0616e-05	1.5972e-05	7.8012e-06	6.9211e-05	0.00020208
7.8228	2.3282e-13	1.0526e-05	1.5757e-05	7.6892e-06	6.8616e-05	0.00020065
7.8378	2.2146e-13	1.0436e-05	1.5544e-05	7.5789e-06	6.8025e-05	0.00019922
7.8529	2.1065e-13	1.0348e-05	1.5334e-05	7.4701e-06	6.744e-05	0.0001978
7.8679	2.0037e-13	1.026e-05	1.5127e-05	7.3629e-06	6.686e-05	0.0001964
7.8829	1.9059e-13	1.0173e-05	1.4923e-05	7.2572e-06	6.6285e-05	0.00019496
7.8979	1.8129e-13	1.0086e-05	1.4722e-05	7.153e-06	6.5716e-05	0.00019358
7.9129	1.7244e-13	1.0001e-05	1.4523e-05	7.0504e-06	6.5151e-05	0.0001922
7.9279	1.6402e-13	9.9163e-06	1.4327e-05	6.9492e-06	6.4592e-05	0.00019083
7.9429	1.5602e-13	9.8324e-06	1.4134e-05	6.8494e-06	6.4038e-05	0.00018948
7.958	1.484e-13	9.7494e-06	1.3943e-05	6.7511e-06	6.3488e-05	0.00018813
7.973	1.4116e-13	9.6671e-06	1.3755e-05	6.6542e-06	6.2944e-05	0.00018679
7.988	1.3427e-13	9.5856e-06	1.3569e-05	6.5587e-06	6.2404e-05	0.00018546
8.003	1.2772e-13	9.5048e-06	1.3386e-05	6.4652e-06	6.1869e-05	0.00018414
8.018	1.2149e-13	9.4248e-06	1.3206e-05	6.3745e-06	6.1339e-05	0.00018288
8.033	1.1556e-13	9.3456e-06	1.3028e-05	6.285e-06	6.0814e-05	0.00018165
8.048	1.0992e-13	9.2671e-06	1.2852e-05	6.1968e-06	6.0293e-05	0.00018043
8.0631	1.0455e-13	9.1893e-06	1.2679e-05	6.1099e-06	5.9778e-05	0.00017921
8.0781	9.945e-14	9.1122e-06	1.2507e-05	6.0241e-06	5.9266e-05	0.00017801
8.0931	9.4597e-14	9.0359e-06	1.2339e-05	5.9396e-06	5.8759e-05	0.00017681
8.1081	8.998e-14	8.9602e-06	1.2172e-05	5.8563e-06	5.8257e-05	0.00017562
8.1231	8.5589e-14	8.8853e-06	1.2008e-05	5.7741e-06	5.7759e-05	0.00017444
8.1381	8.1411e-14	8.811e-06	1.1846e-05	5.6931e-06	5.7266e-05	0.00017326
8.1532	7.7438e-14	8.7375e-06	1.1686e-05	5.6149e-06	5.6777e-05	0.0001721
8.1682	7.3659e-14	8.6646e-06	1.1529e-05	5.5379e-06	5.6292e-05	0.00017094
8.1832	7.0064e-14	8.5924e-06	1.1373e-05	5.4619e-06	5.5812e-05	0.00016974
8.1982	6.6645e-14	8.5208e-06	1.1212e-05	5.387e-06	5.5336e-05	0.00016854
8.2132	6.3392e-14	8.4499e-06	1.1053e-05	5.3131e-06	5.4864e-05	0.00016734
8.2282	6.0298e-14	8.3797e-06	1.0897e-05	5.2402e-06	5.4397e-05	0.00016615
8.2432	5.7355e-14	8.3101e-06	1.0742e-05	5.1683e-06	5.3933e-05	0.00016497
8.2583	5.4556e-14	8.2411e-06	1.059e-05	5.0974e-06	5.3474e-05	0.0001638
8.2733	5.1894e-14	8.1728e-06	1.044e-05	5.0275e-06	5.3019e-05	0.00016266
8.2883	4.9361e-14	8.1051e-06	1.0292e-05	4.9585e-06	5.2568e-05	0.00016156
8.3033	4.6952e-14	8.038e-06	1.0146e-05	4.8905e-06	5.212e-05	0.00016047
8.3183	4.466e-14	7.9715e-06	1.0002e-05	4.8234e-06	5.1677e-05	0.00015936
8.3333	4.2481e-14	7.9057e-06	9.8603e-06	4.7573e-06	5.1238e-05	0.00015822
8.3483	4.0408e-14	7.8404e-06	9.7205e-06	4.692e-06	5.0802e-05	0.0001571
8.3634	3.8436e-14	7.7757e-06	9.5827e-06	4.6276e-06	5.0371e-05	0.00015598
8.3784	3.656e-14	7.7116e-06	9.4469e-06	4.5641e-06	4.9943e-05	0.00015487
8.3934	3.4775e-14	7.6481e-06	9.313e-06	4.5015e-06	4.9519e-05	0.00015378
8.4084	3.3081e-14	7.5852e-06	9.181e-06	4.4398e-06	4.9099e-05	0.00015274
8.4234	3.1483e-14	7.5229e-06	9.0508e-06	4.3789e-06	4.8683e-05	0.00015171
8.4384	2.9962e-14	7.4611e-06	8.9225e-06	4.3188e-06	4.827e-05	0.00015069
8.4535	2.8514e-14	7.3998e-06	8.796e-06	4.2595e-06	4.7861e-05	0.00014967
8.4685	2.7137e-14	7.3392e-06	8.6714e-06	4.2011e-06	4.7455e-05	0.00014866
8.4835	2.5826e-14	7.279e-06	8.5484e-06	4.1435e-06	4.7053e-05	0.00014766
8.4985	2.4578e-14	7.2194e-06	8.4273e-06	4.0866e-06	4.6655e-05	0.00014666
8.5135	2.3391e-14	7.1604e-06	8.3078e-06	4.0306e-06	4.626e-05	0.00014567
8.5285	2.2261e-14	7.1019e-06	8.19e-06	3.9753e-06	4.5869e-05	0.00014469
8.5435	2.1186e-14	7.0439e-06	8.0739e-06	3.9208e-06	4.5481e-05	0.00014372
8.5586	2.0157e-14	6.9864e-06	7.9595e-06	3.867e-06	4.5096e-05	0.00014275
8.5736	1.9173e-14	6.9294e-06	7.8467e-06	3.8139e-06	4.4715e-05	0.00014178
8.5886	1.8238e-14	6.873e-06	7.7354e-06	3.7614e-06	4.4337e-05	0.00014083
8.6036	1.7348e-14	6.817e-06	7.6258e-06	3.7087e-06	4.3963e-05	0.00013988
8.6186	1.6501e-14	6.7616e-06	7.5177e-06	3.6567e-06	4.3592e-05	0.00013894
8.6336	1.5696e-14	6.7066e-06	7.4111e-06	3.6055e-06	4.3224e-05	0.000138
8.6486	1.493e-14	6.6522e-06	7.3061e-06	3.555e-06	4.2859e-05	0.00013707
8.6637	1.4202e-14	6.5982e-06	7.2025e-06	3.5051e-06	4.2498e-05	0.00013614
8.6787	1.3509e-14	6.5447e-06	7.1004e-06	3.456e-06	4.2139e-05	0.00013523
8.6937	1.2849e-14	6.4917e-06	6.9998e-06	3.4076e-06	4.1784e-05	0.00013431
8.7087	1.2222e-14	6.4392e-06	6.9005e-06	3.3598e-06	4.1432e-05	0.00013341
8.7237	1.1626e-14	6.3871e-06	6.8027e-06	3.3127e-06	4.1083e-05	0.00013251
8.7387	1.1059e-14	6.3355e-06	6.7063e-06	3.2663e-06	4.0738e-05	0.00013162
8.7538	1.0519e-14	6.2843e-06	6.6112e-06	3.2206e-06	4.0395e-05	0.00013073
8.7688	1.0006e-14	6.2336e-06	6.5175e-06	3.1754e-06	4.0055e-05	0.00012985
8.7838	9.5176e-15	6.1833e-06	6.4251e-06	3.1309e-06	3.9718e-05	0.00012897
8.7988	9.0531e-15	6.1335e-06	6.334e-06	3.087e-06	3.9384e-05	0.0001281
8.8138	8.6114e-15	6.0841e-06	6.2443e-06	3.0438e-06	3.9053e-05	0.00012724
8.8288	8.1912e-15	6.0352e-06	6.1557e-06	3.0011e-06	3.8725e-05	0.00012638
8.8438	7.7915e-15	5.9867e-06	6.0685e-06	2.9591e-06	3.84e-05	0.00012553
8.8589	7.4113e-15	5.9386e-06	5.9825e-06	2.9181e-06	3.8078e-05	0.00012468
8.8739	7.0497e-15	5.891e-06	5.8977e-06	2.8781e-06	3.7758e-05	0.00012384
8.8889	6.7057e-15	5.8437e-06	5.8141e-06	2.8386e-06	3.7442e-05	0.00012301
8.9039	6.3785e-15	5.7969e-06	5.7316e-06	2.7996e-06	3.7128e-05	0.00012218
8.9189	6.0672e-15	5.7505e-06	5.6504e-06	2.7612e-06	3.6817e-05	0.00012134
8.9339	5.7712e-15	5.7045e-06	5.5703e-06	2.7233e-06	3.6508e-05	0.00012048
8.9489	5.4896e-15	5.6589e-06	5.4913e-06	2.6859e-06	3.6202e-05	0.00011962
8.964	5.2217e-15	5.6137e-06	5.4135e-06	2.649e-06	3.5899e-05	0.00011878
8.979	4.9669e-15	5.5689e-06	5.3368e-06	2.6126e-06	3.5599e-05	0.00011793
8.994	4.7245e-15	5.5245e-06	5.2611e-06	2.5766e-06	3.5301e-05	0.0001171
9.009	4.494e-15	5.4804e-06	5.1865e-06	2.5405e-06	3.5006e-05	0.00011627
9.024	4.2747e-15	5.4368e-06	5.113e-06	2.5049e-06	3.4713e-05	0.00011545
9.039	4.0661e-15	5.3935e-06	5.0405e-06	2.4699e-06	3.4423e-05	0.00011463
9.0541	3.8677e-15	5.3506e-06	4.9691e-06	2.4353e-06	3.4135e-05	0.00011382
9.0691	3.679e-15	5.3081e-06	4.8986e-06	2.4011e-06	3.385e-05	0.00011301
9.0841	3.4995e-15	5.266e-06	4.8292e-06	2.3675e-06	3.3568e-05	0.00011218
9.0991	3.3287e-15	5.2242e-06	4.7607e-06	2.3343e-06	3.3288e-05	0.00011135
9.1141	3.1663e-15	5.1827e-06	4.6933e-06	2.3016e-06	3.301e-05	0.00011052
9.1291	3.0118e-15	5.1417e-06	4.6267e-06	2.2694e-06	3.2735e-05	0.0001097
9.1441	2.8648e-15	5.101e-06	4.5611e-06	2.238e-06	3.2462e-05	0.00010889
9.1592	2.725e-15	5.0606e-06	4.4965e-06	2.2073e-06	3.2191e-05	0.00010808
9.1742	2.592e-15	5.0206e-06	4.4328e-06	2.177e-06	3.1923e-05	0.00010728
9.1892	2.4656e-15	4.981e-06	4.3699e-06	2.1471e-06	3.1657e-05	0.00010648
9.2042	2.3453e-15	4.9416e-06	4.308e-06	2.1176e-06	3.1394e-05	0.00010569
9.2192	2.2308e-15	4.9027e-06	4.2469e-06	2.0885e-06	3.1132e-05	0.00010491
9.2342	2.122e-15	4.864e-06	4.1867e-06	2.0598e-06	3.0873e-05	0.00010413
9.2492	2.0184e-15	4.8257e-06	4.1274e-06	2.0315e-06	3.0617e-05	0.00010336
9.2643	1.9199e-15	4.7877e-06	4.0689e-06	2.0036e-06	3.0362e-05	0.00010259
9.2793	1.8262e-15	4.75e-06	4.0114e-06	1.9757e-06	3.011e-05	0.00010183
9.2943	1.7371e-15	4.7127e-06	3.9569e-06	1.948e-06	2.986e-05	0.00010111
9.3093	1.6524e-15	4.6757e-06	3.9031e-06	1.9207e-06	2.9612e-05	0.00010039
9.3243	1.5717e-15	4.639e-06	3.8501e-06	1.8938e-06	2.9366e-05	9.9681e-05
9.3393	1.495e-15	4.6026e-06	3.7977e-06	1.8673e-06	2.9122e-05	9.8974e-05
9.3544	1.4221e-15	4.5665e-06	3.7461e-06	1.8412e-06	2.8881e-05	9.8272e-05
9.3694	1.3527e-15	4.5308e-06	3.6952e-06	1.8154e-06	2.8641e-05	9.7575e-05
9.3844	1.2867e-15	4.4953e-06	3.645e-06	1.7903e-06	2.8404e-05	9.6882e-05
9.3994	1.2239e-15	4.4601e-06	3.5955e-06	1.7653e-06	2.8168e-05	9.6195e-05
9.4144	1.1642e-15	4.4253e-06	3.5466e-06	1.7405e-06	2.7935e-05	9.5494e-05
9.4294	1.1074e-15	4.3907e-06	3.4984e-06	1.7162e-06	2.7704e-05	9.4785e-05
9.4444	1.0533e-15	4.3564e-06	3.4509e-06	1.6921e-06	2.7474e-05	9.4083e-05
9.4595	1.0019e-15	4.3225e-06	3.404e-06	1.6684e-06	2.7247e-05	9.3385e-05
9.4745	9.5306e-16	4.2888e-06	3.3577e-06	1.6451e-06	2.7021e-05	9.2692e-05
9.4895	9.0655e-16	4.2554e-06	3.3121e-06	1.622e-06	2.6798e-05	9.2005e-05
9.5045	8.6231e-16	4.2222e-06	3.2671e-06	1.5994e-06	2.6576e-05	9.1323e-05
9.5195	8.2024e-16	4.1894e-06	3.2227e-06	1.5774e-06	2.6357e-05	9.0645e-05
9.5345	7.8021e-16	4.1568e-06	3.1789e-06	1.5557e-06	2.6139e-05	8.9983e-05
9.5495	7.4214e-16	4.1245e-06	3.1358e-06	1.5343e-06	2.5923e-05	8.9344e-05
9.5646	7.0593e-16	4.0925e-06	3.0931e-06	1.5133e-06	2.5709e-05	8.871e-05
9.5796	6.7148e-16	4.0608e-06	3.0511e-06	1.4925e-06	2.5497e-05	8.808e-05
9.5946	6.3872e-16	4.0293e-06	3.0097e-06	1.472e-06	2.5287e-05	8.7446e-05
9.6096	6.0755e-16	3.9981e-06	2.9688e-06	1.4517e-06	2.5078e-05	8.6797e-05
9.6246	5.779e-16	3.9671e-06	2.9285e-06	1.4318e-06	2.4872e-05	8.6154e-05
9.6396	5.497e-16	3.9364e-06	2.8887e-06	1.4121e-06	2.4667e-05	8.5515e-05
9.6547	5.2288e-16	3.906e-06	2.8494e-06	1.3927e-06	2.4463e-05	8.4881e-05
9.6697	4.9737e-16	3.8758e-06	2.8107e-06	1.3736e-06	2.4262e-05	8.4252e-05
9.6847	4.731e-16	3.8459e-06	2.7726e-06	1.3547e-06	2.4062e-05	8.3641e-05
9.6997	4.5001e-16	3.8162e-06	2.7349e-06	1.3361e-06	2.3864e-05	8.3046e-05
9.7147	4.2805e-16	3.7868e-06	2.6978e-06	1.3178e-06	2.3668e-05	8.2456e-05
9.7297	4.0717e-16	3.7576e-06	2.6611e-06	1.2997e-06	2.3473e-05	8.1871e-05
9.7447	3.873e-16	3.7287e-06	2.625e-06	1.2818e-06	2.328e-05	8.1289e-05
9.7598	3.684e-16	3.7e-06	2.5893e-06	1.2642e-06	2.3089e-05	8.0711e-05
9.7748	3.5042e-16	3.6715e-06	2.5542e-06	1.2468e-06	2.2899e-05	8.0138e-05
9.7898	3.3332e-16	3.6433e-06	2.5195e-06	1.2297e-06	2.2711e-05	7.9569e-05
9.8048	3.1706e-16	3.6153e-06	2.4853e-06	1.2128e-06	2.2525e-05	7.9003e-05
9.8198	3.0159e-16	3.5876e-06	2.4515e-06	1.1961e-06	2.234e-05	7.8456e-05
9.8348	2.8687e-16	3.5601e-06	2.4182e-06	1.1797e-06	2.2157e-05	7.7922e-05
9.8498	2.7287e-16	3.5328e-06	2.3854e-06	1.1635e-06	2.1975e-05	7.7392e-05
9.8649	2.5956e-16	3.5057e-06	2.353e-06	1.1475e-06	2.1795e-05	7.6866e-05
9.8799	2.4689e-16	3.4789e-06	2.321e-06	1.1318e-06	2.1616e-05	7.6343e-05
9.8949	2.3485e-16	3.4522e-06	2.2895e-06	1.1162e-06	2.1439e-05	7.5824e-05
9.9099	2.2339e-16	3.4258e-06	2.2584e-06	1.1009e-06	2.1264e-05	7.5308e-05
9.9249	2.1249e-16	3.3997e-06	2.2278e-06	1.0857e-06	2.109e-05	7.4796e-05
9.9399	2.0221e-16	3.3737e-06	2.1975e-06	1.0708e-06	2.0917e-05	7.4287e-05
9.955	1.9243e-16	3.348e-06	2.1677e-06	1.0561e-06	2.0746e-05	7.3782e-05
9.97	1.8312e-16	3.3224e-06	2.1383e-06	1.0416e-06	2.0576e-05	7.328e-05
9.985	1.7426e-16	3.2971e-06	2.1092e-06	1.0273e-06	2.0408e-05	7.2782e-05
10	1.6583e-16	3.272e-06	2.0806e-06	1.0132e-06	2.0241e-05	7.2286e-05
10.015	1.5781e-16	3.2471e-06	2.0523e-06	9.9927e-07	2.0076e-05	7.1795e-05
10.03	1.5018e-16	3.2224e-06	2.0245e-06	9.8554e-07	1.9912e-05	7.1307e-05
10.045	1.4291e-16	3.1979e-06	1.997e-06	9.72e-07	1.9749e-05	7.0822e-05
10.0601	1.36e-16	3.1736e-06	1.9699e-06	9.5865e-07	1.9588e-05	7.034e-05
10.0751	1.2942e-16	3.1495e-06	1.9431e-06	9.4548e-07	1.9428e-05	6.9856e-05
10.0901	1.2316e-16	3.1256e-06	1.9168e-06	9.3249e-07	1.927e-05	6.9361e-05
10.1051	1.172e-16	3.1018e-06	1.8908e-06	9.1968e-07	1.9113e-05	6.8868e-05
10.1201	1.1153e-16	3.0783e-06	1.8651e-06	9.0704e-07	1.8957e-05	6.8379e-05
10.1351	1.0614e-16	3.055e-06	1.8398e-06	8.9458e-07	1.8803e-05	6.7894e-05
10.1502	1.01e-16	3.0319e-06	1.8155e-06	8.8229e-07	1.8649e-05	6.7412e-05
10.1652	9.6116e-17	3.0089e-06	1.7918e-06	8.7017e-07	1.8498e-05	6.6933e-05
10.1802	9.1467e-17	2.9862e-06	1.7684e-06	8.5822e-07	1.8347e-05	6.6458e-05
10.1952	8.7042e-17	2.9636e-06	1.7454e-06	8.4643e-07	1.8198e-05	6.5986e-05
10.2102	8.2832e-17	2.9412e-06	1.7226e-06	8.348e-07	1.805e-05	6.5518e-05
10.2252	7.8825e-17	2.919e-06	1.7001e-06	8.2333e-07	1.7903e-05	6.5053e-05
10.2402	7.5012e-17	2.897e-06	1.6779e-06	8.1202e-07	1.7757e-05	6.4584e-05
10.2553	7.1383e-17	2.8752e-06	1.656e-06	8.0086e-07	1.7613e-05	6.4107e-05
10.2703	6.793e-17	2.8535e-06	1.6344e-06	7.8986e-07	1.747e-05	6.3633e-05
10.2853	6.4644e-17	2.832e-06	1.6131e-06	7.7901e-07	1.7328e-05	6.3177e-05
10.3003	6.1517e-17	2.8107e-06	1.592e-06	7.6831e-07	1.7188e-05	6.2729e-05
10.3153	5.8542e-17	2.7896e-06	1.5713e-06	7.5775e-07	1.7048e-05	6.2287e-05
10.3303	5.571e-17	2.7686e-06	1.5507e-06	7.4734e-07	1.691e-05	6.1863e-05
10.3453	5.3015e-17	2.7478e-06	1.5305e-06	7.3708e-07	1.6773e-05	6.1441e-05
10.3604	5.0454e-17	2.7272e-06	1.5105e-06	7.2695e-07	1.6637e-05	6.1023e-05
10.3754	4.8033e-17	2.7067e-06	1.4908e-06	7.1696e-07	1.6502e-05	6.0607e-05
10.3904	4.5729e-17	2.6864e-06	1.4714e-06	7.0711e-07	1.6368e-05	6.0194e-05
10.4054	4.3535e-17	2.6663e-06	1.4522e-06	6.974e-07	1.6236e-05	5.9784e-05
10.4204	4.1447e-17	2.6463e-06	1.4332e-06	6.8782e-07	1.6104e-05	5.9377e-05
10.4354	3.9458e-17	2.6265e-06	1.4145e-06	6.7837e-07	1.5974e-05	5.8972e-05
10.4505	3.7565e-17	2.6068e-06	1.3961e-06	6.6901e-07	1.5845e-05	5.8571e-05
10.4655	3.5763e-17	2.5873e-06	1.3778e-06	6.5966e-07	1.5717e-05	5.8172e-05
10.4805	3.4048e-17	2.568e-06	1.3599e-06	6.5044e-07	1.5589e-05	5.7776e-05
10.4955	3.2414e-17	2.5488e-06	1.3421e-06	6.4135e-07	1.5463e-05	5.7382e-05
10.5105	3.0859e-17	2.5298e-06	1.3246e-06	6.3239e-07	1.5339e-05	5.6991e-05
10.5255	2.9379e-17	2.5109e-06	1.3073e-06	6.2355e-07	1.5215e-05	5.6603e-05
10.5405	2.7969e-17	2.4922e-06	1.2902e-06	6.1484e-07	1.5092e-05	5.6217e-05
10.5556	2.6628e-17	2.4736e-06	1.2734e-06	6.0624e-07	1.497e-05	5.5834e-05
10.5706	2.535e-17	2.4552e-06	1.2568e-06	5.9777e-07	1.4849e-05	5.5454e-05
10.5856	2.4134e-17	2.4369e-06	1.2404e-06	5.8942e-07	1.4729e-05	5.5076e-05
10.6006	2.2976e-17	2.4188e-06	1.2242e-06	5.8118e-07	1.4611e-05	5.4701e-05
10.6156	2.1874e-17	2.4008e-06	1.2082e-06	5.7306e-07	1.4493e-05	5.4329e-05
10.6306	2.0825e-17	2.383e-06	1.1925e-06	5.6505e-07	1.4376e-05	5.3958e-05
10.6456	1.9826e-17	2.3653e-06	1.1769e-06	5.5715e-07	1.426e-05	5.3591e-05
10.6607	1.8874e-17	2.3477e-06	1.1615e-06	5.4937e-07	1.4146e-05	5.322e-05
10.6757	1.7969e-17	2.3303e-06	1.1464e-06	5.4169e-07	1.4032e-05	5.2842e-05
10.6907	1.7107e-17	2.313e-06	1.1314e-06	5.3412e-07	1.3919e-05	5.2468e-05
10.7057	1.6286e-17	2.2959e-06	1.1167e-06	5.2665e-07	1.3807e-05	5.2096e-05
10.7207	1.5505e-17	2.2789e-06	1.1021e-06	5.1929e-07	1.3696e-05	5.1726e-05
10.7357	1.4761e-17	2.262e-06	1.0877e-06	5.1204e-07	1.3586e-05	5.1359e-05
10.7508	1.4053e-17	2.2453e-06	1.0735e-06	5.0488e-07	1.3477e-05	5.0995e-05
10.7658	1.3379e-17	2.2286e-06	1.0595e-06	4.9782e-07	1.3368e-05	5.0632e-05
10.7808	1.2737e-17	2.2122e-06	1.0457e-06	4.9097e-07	1.3261e-05	5.0273e-05
10.7958	1.2126e-17	2.1958e-06	1.032e-06	4.8422e-07	1.3154e-05	4.9916e-05
10.8108	1.1544e-17	2.1796e-06	1.0186e-06	4.7757e-07	1.3049e-05	4.9562e-05
10.8258	1.099e-17	2.1635e-06	1.0053e-06	4.71e-07	1.2944e-05	4.9211e-05
10.8408	1.0463e-17	2.1476e-06	9.9215e-07	4.6453e-07	1.284e-05	4.8862e-05
10.8559	9.9612e-18	2.1318e-06	9.792e-07	4.5815e-07	1.2737e-05	4.8524e-05
10.8709	9.4833e-18	2.116e-06	9.6642e-07	4.5185e-07	1.2635e-05	4.8193e-05
10.8859	9.0284e-18	2.1005e-06	9.5381e-07	4.4564e-07	1.2534e-05	4.7865e-05
10.9009	8.5953e-18	2.085e-06	9.4136e-07	4.3951e-07	1.2434e-05	4.7538e-05
10.9159	8.1829e-18	2.0697e-06	9.2908e-07	4.3347e-07	1.2334e-05	4.7214e-05
10.9309	7.7904e-18	2.0545e-06	9.1695e-07	4.2751e-07	1.2235e-05	4.6892e-05
10.9459	7.4166e-18	2.0394e-06	9.0499e-07	4.2164e-07	1.2137e-05	4.6573e-05
10.961	7.0585e-18	2.0244e-06	8.9318e-07	4.1584e-07	1.204e-05	4.6255e-05
10.976	6.7171e-18	2.0095e-06	8.8152e-07	4.1013e-07	1.1944e-05	4.594e-05
10.991	6.3923e-18	1.9948e-06	8.7002e-07	4.0449e-07	1.1849e-05	4.5627e-05
11.006	6.0832e-18	1.9802e-06	8.5866e-07	3.9893e-07	1.1754e-05	4.5315e-05
11.021	5.789e-18	1.9656e-06	8.4746e-07	3.9345e-07	1.166e-05	4.5007e-05
11.036	5.5091e-18	1.9512e-06	8.364e-07	3.8804e-07	1.1567e-05	4.47e-05
11.0511	5.2427e-18	1.937e-06	8.2548e-07	3.827e-07	1.1475e-05	4.4395e-05
11.0661	4.9892e-18	1.9228e-06	8.1471e-07	3.7744e-07	1.1383e-05	4.4092e-05
11.0811	4.7479e-18	1.9087e-06	8.0408e-07	3.7226e-07	1.1292e-05	4.3792e-05
11.0961	4.5183e-18	1.8948e-06	7.9359e-07	3.6714e-07	1.1202e-05	4.3493e-05
11.1111	4.2999e-18	1.8809e-06	7.8323e-07	3.6209e-07	1.1113e-05	4.3196e-05
11.1261	4.0919e-18	1.8672e-06	7.7301e-07	3.5712e-07	1.1024e-05	4.2902e-05
11.1411	3.8941e-18	1.8536e-06	7.6292e-07	3.5221e-07	1.0936e-05	4.2609e-05
11.1562	3.7058e-18	1.84e-06	7.5297e-07	3.4737e-07	1.0849e-05	4.2319e-05
11.1712	3.5266e-18	1.8266e-06	7.4314e-07	3.4259e-07	1.0763e-05	4.203e-05
11.1862	3.356e-18	1.8133e-06	7.3344e-07	3.3788e-07	1.0677e-05	4.1744e-05
11.2012	3.1938e-18	1.8001e-06	7.2387e-07	3.3324e-07	1.0592e-05	4.1459e-05
11.2162	3.0393e-18	1.787e-06	7.1442e-07	3.2866e-07	1.0508e-05	4.1177e-05
11.2312	2.8924e-18	1.774e-06	7.051e-07	3.2414e-07	1.0424e-05	4.0896e-05
11.2462	2.7525e-18	1.7611e-06	6.959e-07	3.1968e-07	1.0341e-05	4.0617e-05
11.2613	2.6194e-18	1.7483e-06	6.8682e-07	3.1529e-07	1.0259e-05	4.034e-05
11.2763	2.4927e-18	1.7356e-06	6.7785e-07	3.1096e-07	1.0178e-05	4.0065e-05
11.2913	2.3722e-18	1.723e-06	6.6901e-07	3.0668e-07	1.0097e-05	3.9792e-05
11.3063	2.2575e-18	1.7105e-06	6.6028e-07	3.0247e-07	1.0017e-05	3.9521e-05
11.3213	2.1483e-18	1.6981e-06	6.5166e-07	2.9831e-07	9.9373e-06	3.9251e-05
11.3363	2.0445e-18	1.6857e-06	6.4316e-07	2.9421e-07	9.8584e-06	3.8983e-05
11.3514	1.9456e-18	1.6735e-06	6.3476e-07	2.9017e-07	9.7802e-06	3.8718e-05
11.3664	1.8515e-18	1.6614e-06	6.2648e-07	2.8618e-07	9.7027e-06	3.8454e-05
11.3814	1.762e-18	1.6494e-06	6.183e-07	2.8219e-07	9.6258e-06	3.8192e-05
11.3964	1.6768e-18	1.6374e-06	6.1024e-07	2.7825e-07	9.5495e-06	3.7931e-05
11.4114	1.5957e-18	1.6256e-06	6.0227e-07	2.7436e-07	9.4738e-06	3.7673e-05
11.4264	1.5186e-18	1.6138e-06	5.9441e-07	2.7053e-07	9.3988e-06	3.7416e-05
11.4414	1.4451e-18	1.6022e-06	5.8666e-07	2.6675e-07	9.3244e-06	3.7161e-05
11.4565	1.3753e-18	1.5906e-06	5.79e-07	2.6303e-07	9.2506e-06	3.6907e-05
11.4715	1.3088e-18	1.5791e-06	5.7144e-07	2.5936e-07	9.1774e-06	3.6656e-05
11.4865	1.2455e-18	1.5677e-06	5.6399e-07	2.5574e-07	9.1048e-06	3.6406e-05
11.5015	1.1853e-18	1.5564e-06	5.5663e-07	2.5217e-07	9.0328e-06	3.6157e-05
11.5165	1.128e-18	1.5452e-06	5.4936e-07	2.4864e-07	8.9614e-06	3.5911e-05
11.5315	1.0734e-18	1.534e-06	5.4219e-07	2.4517e-07	8.8906e-06	3.5666e-05
11.5465	1.0215e-18	1.523e-06	5.3512e-07	2.4175e-07	8.8204e-06	3.5423e-05
11.5616	9.7212e-19	1.512e-06	5.2813e-07	2.3837e-07	8.7507e-06	3.5181e-05
11.5766	9.2512e-19	1.5012e-06	5.2124e-07	2.3505e-07	8.6816e-06	3.4941e-05
11.5916	8.8039e-19	1.4904e-06	5.1444e-07	2.3176e-07	8.6131e-06	3.4703e-05
11.6066	8.3782e-19	1.4796e-06	5.0773e-07	2.2853e-07	8.5451e-06	3.4467e-05
11.6216	7.9731e-19	1.469e-06	5.011e-07	2.2534e-07	8.4778e-06	3.4232e-05
11.6366	7.5876e-19	1.4585e-06	4.9456e-07	2.2219e-07	8.4109e-06	3.3998e-05
11.6517	7.2207e-19	1.448e-06	4.8811e-07	2.1909e-07	8.3446e-06	3.3766e-05
11.6667	6.8716e-19	1.4376e-06	4.8174e-07	2.1603e-07	8.2789e-06	3.3536e-05
11.6817	6.5393e-19	1.4273e-06	4.7545e-07	2.1301e-07	8.2136e-06	3.3308e-05
11.6967	6.2232e-19	1.417e-06	4.6925e-07	2.1004e-07	8.149e-06	3.308e-05
11.7117	5.9223e-19	1.4069e-06	4.6312e-07	2.0711e-07	8.0848e-06	3.2855e-05
11.7267	5.6359e-19	1.3968e-06	4.5708e-07	2.0422e-07	8.0212e-06	3.2631e-05
11.7417	5.3634e-19	1.3868e-06	4.5111e-07	2.0136e-07	7.9581e-06	3.2408e-05
11.7568	5.1041e-19	1.3769e-06	4.4523e-07	1.9855e-07	7.8955e-06	3.2188e-05
11.7718	4.8573e-19	1.367e-06	4.3942e-07	1.9578e-07	7.8334e-06	3.1968e-05
11.7868	4.6225e-19	1.3573e-06	4.3368e-07	1.9305e-07	7.7718e-06	3.175e-05
11.8018	4.399e-19	1.3476e-06	4.2802e-07	1.9039e-07	7.7108e-06	3.1534e-05
11.8168	4.1863e-19	1.3379e-06	4.2244e-07	1.8777e-07	7.6502e-06	3.1319e-05
11.8318	3.9839e-19	1.3284e-06	4.1693e-07	1.8519e-07	7.5901e-06	3.1105e-05
11.8468	3.7913e-19	1.3189e-06	4.1148e-07	1.8264e-07	7.5306e-06	3.0886e-05
11.8619	3.608e-19	1.3095e-06	4.0611e-07	1.8013e-07	7.4715e-06	3.0668e-05
11.8769	3.4335e-19	1.3001e-06	4.0082e-07	1.7765e-07	7.4128e-06	3.0451e-05
11.8919	3.2675e-19	1.2909e-06	3.9542e-07	1.7521e-07	7.3547e-06	3.0236e-05
11.9069	3.1095e-19	1.2817e-06	3.9007e-07	1.728e-07	7.297e-06	3.0022e-05
11.9219	2.9592e-19	1.2726e-06	3.848e-07	1.7042e-07	7.2398e-06	2.981e-05
11.9369	2.8161e-19	1.2635e-06	3.7959e-07	1.6808e-07	7.1831e-06	2.9599e-05
11.952	2.68e-19	1.2545e-06	3.7446e-07	1.6577e-07	7.1269e-06	2.939e-05
11.967	2.5504e-19	1.2456e-06	3.694e-07	1.6349e-07	7.071e-06	2.9182e-05
11.982	2.4271e-19	1.2367e-06	3.644e-07	1.6124e-07	7.0157e-06	2.8976e-05
11.997	2.3098e-19	1.2279e-06	3.5947e-07	1.5902e-07	6.9608e-06	2.8771e-05
12.012	2.1981e-19	1.2192e-06	3.5461e-07	1.5684e-07	6.9063e-06	2.8568e-05
12.027	2.0918e-19	1.2106e-06	3.4982e-07	1.5468e-07	6.8523e-06	2.8366e-05
12.042	1.9907e-19	1.202e-06	3.4509e-07	1.5255e-07	6.7987e-06	2.8165e-05
12.0571	1.8944e-19	1.1934e-06	3.4042e-07	1.5045e-07	6.7456e-06	2.7966e-05
12.0721	1.8028e-19	1.185e-06	3.3582e-07	1.4838e-07	6.6929e-06	2.7769e-05
12.0871	1.7157e-19	1.1766e-06	3.3128e-07	1.4634e-07	6.6406e-06	2.7572e-05
12.1021	1.6327e-19	1.1682e-06	3.268e-07	1.4433e-07	6.5887e-06	2.7378e-05
12.1171	1.5538e-19	1.16e-06	3.2238e-07	1.4235e-07	6.5373e-06	2.7184e-05
12.1321	1.4787e-19	1.1518e-06	3.1802e-07	1.4039e-07	6.4863e-06	2.6992e-05
12.1471	1.4072e-19	1.1436e-06	3.1372e-07	1.3845e-07	6.4357e-06	2.6801e-05
12.1622	1.3392e-19	1.1355e-06	3.0948e-07	1.3652e-07	6.3855e-06	2.6612e-05
12.1772	1.2744e-19	1.1275e-06	3.053e-07	1.3461e-07	6.3357e-06	2.6424e-05
12.1922	1.2128e-19	1.1195e-06	3.0117e-07	1.3273e-07	6.2863e-06	2.6236e-05
12.2072	1.1542e-19	1.1116e-06	2.971e-07	1.3088e-07	6.2373e-06	2.6045e-05
12.2222	1.0984e-19	1.1038e-06	2.9308e-07	1.2905e-07	6.1887e-06	2.5854e-05
12.2372	1.0453e-19	1.096e-06	2.8912e-07	1.2725e-07	6.1406e-06	2.5665e-05
12.2523	9.9474e-20	1.0882e-06	2.8521e-07	1.2548e-07	6.0927e-06	2.5477e-05
12.2673	9.4665e-20	1.0806e-06	2.8135e-07	1.2373e-07	6.0453e-06	2.5291e-05
12.2823	9.0088e-20	1.073e-06	2.7755e-07	1.22e-07	5.9983e-06	2.5106e-05
12.2973	8.5733e-20	1.0654e-06	2.738e-07	1.203e-07	5.9516e-06	2.4923e-05
12.3123	8.1588e-20	1.0579e-06	2.701e-07	1.1862e-07	5.9054e-06	2.474e-05
12.3273	7.7644e-20	1.0504e-06	2.6645e-07	1.1696e-07	5.8595e-06	2.456e-05
12.3423	7.389e-20	1.043e-06	2.6285e-07	1.1533e-07	5.8139e-06	2.438e-05
12.3574	7.0318e-20	1.0357e-06	2.5929e-07	1.1372e-07	5.7688e-06	2.4202e-05
12.3724	6.6918e-20	1.0284e-06	2.5579e-07	1.1213e-07	5.724e-06	2.4025e-05
12.3874	6.3683e-20	1.0212e-06	2.5233e-07	1.1057e-07	5.6795e-06	2.3849e-05
12.4024	6.0605e-20	1.014e-06	2.4892e-07	1.0903e-07	5.6354e-06	2.3675e-05
12.4174	5.7675e-20	1.0069e-06	2.4555e-07	1.075e-07	5.5917e-06	2.3502e-05
12.4324	5.4887e-20	9.9983e-07	2.4224e-07	1.06e-07	5.5483e-06	2.333e-05
12.4474	5.2233e-20	9.9281e-07	2.3896e-07	1.0452e-07	5.5053e-06	2.3159e-05
12.4625	4.9708e-20	9.8585e-07	2.3573e-07	1.0307e-07	5.4626e-06	2.299e-05
12.4775	4.7305e-20	9.7893e-07	2.3255e-07	1.0163e-07	5.4203e-06	2.2822e-05
12.4925	4.5018e-20	9.7207e-07	2.294e-07	1.0021e-07	5.3783e-06	2.2655e-05
12.5075	4.2842e-20	9.6526e-07	2.263e-07	9.8812e-08	5.3366e-06	2.2489e-05
12.5225	4.0771e-20	9.585e-07	2.2324e-07	9.7433e-08	5.2953e-06	2.2325e-05
12.5375	3.88e-20	9.5179e-07	2.2023e-07	9.6073e-08	5.2543e-06	2.2162e-05
12.5526	3.6924e-20	9.4513e-07	2.1725e-07	9.4732e-08	5.2137e-06	2.2e-05
12.5676	3.5139e-20	9.3852e-07	2.1431e-07	9.3411e-08	5.1733e-06	2.1839e-05
12.5826	3.3441e-20	9.3195e-07	2.1142e-07	9.2107e-08	5.1333e-06	2.1679e-05
12.5976	3.1835e-20	9.2544e-07	2.0856e-07	9.0822e-08	5.0936e-06	2.1521e-05
12.6126	3.0307e-20	9.1897e-07	2.0574e-07	8.9554e-08	5.0543e-06	2.1363e-05
12.6276	2.8851e-20	9.1255e-07	2.0296e-07	8.8305e-08	5.0152e-06	2.1207e-05
12.6426	2.7466e-20	9.0618e-07	2.0022e-07	8.7073e-08	4.9765e-06	2.1052e-05
12.6577	2.6147e-20	8.9986e-07	1.9751e-07	8.5858e-08	4.938e-06	2.0898e-05
12.6727	2.4891e-20	8.9358e-07	1.9484e-07	8.466e-08	4.8999e-06	2.0745e-05
12.6877	2.3696e-20	8.8735e-07	1.9221e-07	8.3478e-08	4.8621e-06	2.0594e-05
12.7027	2.2558e-20	8.8116e-07	1.8961e-07	8.2313e-08	4.8246e-06	2.0443e-05
12.7177	2.1475e-20	8.7502e-07	1.8705e-07	8.1165e-08	4.7874e-06	2.0293e-05
12.7327	2.0443e-20	8.6893e-07	1.8452e-07	8.0032e-08	4.7505e-06	2.0145e-05
12.7477	1.9462e-20	8.6288e-07	1.8203e-07	7.8931e-08	4.7138e-06	1.9998e-05
12.7628	1.8527e-20	8.5687e-07	1.7957e-07	7.7845e-08	4.6775e-06	1.9852e-05
12.7778	1.7637e-20	8.5091e-07	1.7714e-07	7.6773e-08	4.6415e-06	1.9706e-05
12.7928	1.679e-20	8.4499e-07	1.7475e-07	7.5717e-08	4.6057e-06	1.9563e-05
12.8078	1.5984e-20	8.3911e-07	1.7239e-07	7.4675e-08	4.5703e-06	1.9424e-05
12.8228	1.5216e-20	8.3328e-07	1.7006e-07	7.3647e-08	4.5351e-06	1.9287e-05
12.8378	1.4486e-20	8.2749e-07	1.6776e-07	7.2633e-08	4.5002e-06	1.915e-05
12.8529	1.379e-20	8.2175e-07	1.6549e-07	7.1634e-08	4.4656e-06	1.9014e-05
12.8679	1.3128e-20	8.1604e-07	1.6326e-07	7.0648e-08	4.4312e-06	1.8879e-05
12.8829	1.2497e-20	8.1038e-07	1.6105e-07	6.9676e-08	4.3972e-06	1.8746e-05
12.8979	1.1897e-20	8.0476e-07	1.5888e-07	6.8717e-08	4.3634e-06	1.8613e-05
12.9129	1.1326e-20	7.9917e-07	1.5673e-07	6.7771e-08	4.3298e-06	1.8481e-05
12.9279	1.0782e-20	7.9363e-07	1.5461e-07	6.6838e-08	4.2966e-06	1.835e-05
12.9429	1.0264e-20	7.8814e-07	1.5255e-07	6.5919e-08	4.2636e-06	1.822e-05
12.958	9.7714e-21	7.8268e-07	1.5055e-07	6.5011e-08	4.2308e-06	1.8091e-05
12.973	9.3022e-21	7.7726e-07	1.4858e-07	6.4117e-08	4.1984e-06	1.7963e-05
12.988	8.8555e-21	7.7188e-07	1.4663e-07	6.3234e-08	4.1662e-06	1.7836e-05
13.003	8.4302e-21	7.6653e-07	1.4471e-07	6.2364e-08	4.1342e-06	1.7709e-05
13.018	8.0254e-21	7.6123e-07	1.4282e-07	6.1506e-08	4.1025e-06	1.7584e-05
13.033	7.64e-21	7.5597e-07	1.4095e-07	6.0659e-08	4.0711e-06	1.7459e-05
13.048	7.2731e-21	7.5074e-07	1.391e-07	5.9825e-08	4.0399e-06	1.7336e-05
13.0631	6.9238e-21	7.4556e-07	1.3728e-07	5.9001e-08	4.0089e-06	1.7213e-05
13.0781	6.5913e-21	7.4041e-07	1.3549e-07	5.8189e-08	3.9782e-06	1.7091e-05
13.0931	6.2748e-21	7.353e-07	1.3371e-07	5.7388e-08	3.9477e-06	1.697e-05
13.1081	5.9735e-21	7.3022e-07	1.3196e-07	5.6599e-08	3.9175e-06	1.685e-05
13.1231	5.6866e-21	7.2518e-07	1.3023e-07	5.582e-08	3.8875e-06	1.673e-05
13.1381	5.4135e-21	7.2018e-07	1.2853e-07	5.5052e-08	3.8578e-06	1.6612e-05
13.1532	5.1536e-21	7.1522e-07	1.2685e-07	5.4294e-08	3.8283e-06	1.6494e-05
13.1682	4.9061e-21	7.1029e-07	1.2518e-07	5.3547e-08	3.799e-06	1.6377e-05
13.1832	4.6705e-21	7.0539e-07	1.2355e-07	5.281e-08	3.77e-06	1.6261e-05
13.1982	4.4462e-21	7.0053e-07	1.2193e-07	5.2083e-08	3.7412e-06	1.6146e-05
13.2132	4.2327e-21	6.9571e-07	1.2032e-07	5.1366e-08	3.7126e-06	1.6032e-05
13.2282	4.0294e-21	6.9092e-07	1.187e-07	5.0659e-08	3.6842e-06	1.5918e-05
13.2432	3.8359e-21	6.8617e-07	1.171e-07	4.9962e-08	3.6561e-06	1.5805e-05
13.2583	3.6517e-21	6.8145e-07	1.1551e-07	4.9275e-08	3.6282e-06	1.5693e-05
13.2733	3.4764e-21	6.7676e-07	1.1395e-07	4.8596e-08	3.6005e-06	1.5582e-05
13.2883	3.3094e-21	6.7211e-07	1.1242e-07	4.7926e-08	3.573e-06	1.5472e-05
13.3033	3.1505e-21	6.675e-07	1.109e-07	4.7258e-08	3.5458e-06	1.5362e-05
13.3183	2.9992e-21	6.6291e-07	1.094e-07	4.6599e-08	3.5188e-06	1.5253e-05
13.3333	2.8552e-21	6.5836e-07	1.0792e-07	4.5949e-08	3.4919e-06	1.5145e-05
13.3483	2.7181e-21	6.5384e-07	1.0647e-07	4.5308e-08	3.4653e-06	1.5038e-05
13.3634	2.5875e-21	6.4935e-07	1.0503e-07	4.4676e-08	3.4389e-06	1.4931e-05
13.3784	2.4633e-21	6.449e-07	1.0361e-07	4.4053e-08	3.4127e-06	1.4826e-05
13.3934	2.345e-21	6.4048e-07	1.0221e-07	4.3439e-08	3.3868e-06	1.4721e-05
13.4084	2.2324e-21	6.3609e-07	1.0083e-07	4.2833e-08	3.361e-06	1.4616e-05
13.4234	2.1252e-21	6.3173e-07	9.947e-08	4.2235e-08	3.3354e-06	1.4513e-05
13.4384	2.0231e-21	6.274e-07	9.8127e-08	4.1646e-08	3.31e-06	1.441e-05
13.4535	1.926e-21	6.2311e-07	9.6802e-08	4.1065e-08	3.2849e-06	1.4308e-05
13.4685	1.8335e-21	6.1884e-07	9.5495e-08	4.0493e-08	3.2599e-06	1.4207e-05
13.4835	1.7454e-21	6.1461e-07	9.4206e-08	3.9928e-08	3.2351e-06	1.4106e-05
13.4985	1.6616e-21	6.104e-07	9.2934e-08	3.9371e-08	3.2105e-06	1.4009e-05
13.5135	1.5818e-21	6.0623e-07	9.1679e-08	3.8822e-08	3.1861e-06	1.3912e-05
13.5285	1.5059e-21	6.0209e-07	9.0442e-08	3.8281e-08	3.162e-06	1.3817e-05
13.5435	1.4335e-21	5.9797e-07	8.9221e-08	3.7747e-08	3.1379e-06	1.3722e-05
13.5586	1.3647e-21	5.9389e-07	8.8016e-08	3.722e-08	3.1141e-06	1.3628e-05
13.5736	1.2992e-21	5.8983e-07	8.6828e-08	3.6701e-08	3.0905e-06	1.3534e-05
13.5886	1.2368e-21	5.8581e-07	8.5656e-08	3.6189e-08	3.0671e-06	1.3441e-05
13.6036	1.1774e-21	5.8181e-07	8.45e-08	3.5685e-08	3.0438e-06	1.3349e-05
13.6186	1.1208e-21	5.7784e-07	8.3359e-08	3.5187e-08	3.0207e-06	1.3257e-05
13.6336	1.067e-21	5.739e-07	8.2234e-08	3.4696e-08	2.9978e-06	1.3165e-05
13.6486	1.0158e-21	5.6998e-07	8.1123e-08	3.4212e-08	2.9751e-06	1.3071e-05
13.6637	9.67e-22	5.661e-07	8.0028e-08	3.3735e-08	2.9526e-06	1.2979e-05
13.6787	9.2057e-22	5.6224e-07	7.8948e-08	3.3265e-08	2.9302e-06	1.2887e-05
13.6937	8.7636e-22	5.5841e-07	7.7882e-08	3.2801e-08	2.908e-06	1.2796e-05
13.7087	8.3427e-22	5.5461e-07	7.6831e-08	3.2343e-08	2.886e-06	1.2705e-05
13.7237	7.9421e-22	5.5084e-07	7.5794e-08	3.1892e-08	2.8642e-06	1.2615e-05
13.7387	7.5607e-22	5.4709e-07	7.4771e-08	3.1447e-08	2.8425e-06	1.2526e-05
13.7538	7.1976e-22	5.4337e-07	7.3762e-08	3.1009e-08	2.821e-06	1.2437e-05
13.7688	6.852e-22	5.3967e-07	7.2766e-08	3.0576e-08	2.7997e-06	1.2349e-05
13.7838	6.5229e-22	5.36e-07	7.1784e-08	3.015e-08	2.7785e-06	1.2261e-05
13.7988	6.2097e-22	5.3236e-07	7.0815e-08	2.973e-08	2.7575e-06	1.2174e-05
13.8138	5.9115e-22	5.2874e-07	6.9859e-08	2.9315e-08	2.7367e-06	1.2088e-05
13.8288	5.6276e-22	5.2515e-07	6.8916e-08	2.8906e-08	2.716e-06	1.2003e-05
13.8438	5.3574e-22	5.2159e-07	6.7986e-08	2.8503e-08	2.6955e-06	1.1918e-05
13.8589	5.1001e-22	5.1805e-07	6.7068e-08	2.8105e-08	2.6752e-06	1.1833e-05
13.8739	4.8552e-22	5.1453e-07	6.6163e-08	2.7714e-08	2.655e-06	1.1749e-05
13.8889	4.622e-22	5.1104e-07	6.527e-08	2.7327e-08	2.635e-06	1.1666e-05
13.9039	4.4001e-22	5.0758e-07	6.4389e-08	2.6946e-08	2.6151e-06	1.1584e-05
13.9189	4.1888e-22	5.0414e-07	6.352e-08	2.657e-08	2.5954e-06	1.1502e-05
13.9339	3.9876e-22	5.0072e-07	6.2654e-08	2.62e-08	2.5758e-06	1.142e-05
13.9489	3.7961e-22	4.9733e-07	6.1784e-08	2.5834e-08	2.5564e-06	1.1339e-05
13.964	3.6138e-22	4.9396e-07	6.0926e-08	2.5474e-08	2.5371e-06	1.1259e-05
13.979	3.4403e-22	4.9062e-07	6.0079e-08	2.5119e-08	2.518e-06	1.1179e-05
13.994	3.2751e-22	4.8729e-07	5.9245e-08	2.4768e-08	2.4991e-06	1.11e-05
14.009	3.1178e-22	4.84e-07	5.8422e-08	2.4423e-08	2.4803e-06	1.1021e-05
14.024	2.9681e-22	4.8072e-07	5.761e-08	2.4082e-08	2.4616e-06	1.0945e-05
14.039	2.8256e-22	4.7747e-07	5.681e-08	2.3747e-08	2.4431e-06	1.0869e-05
14.0541	2.6899e-22	4.7425e-07	5.6021e-08	2.3415e-08	2.4247e-06	1.0795e-05
14.0691	2.5607e-22	4.7104e-07	5.5242e-08	2.3089e-08	2.4065e-06	1.0721e-05
14.0841	2.4377e-22	4.6786e-07	5.4475e-08	2.2767e-08	2.3884e-06	1.0647e-05
14.0991	2.3207e-22	4.647e-07	5.3718e-08	2.2449e-08	2.3704e-06	1.0574e-05
14.1141	2.2092e-22	4.6156e-07	5.2972e-08	2.2136e-08	2.3526e-06	1.0501e-05
14.1291	2.1031e-22	4.5845e-07	5.2236e-08	2.1828e-08	2.335e-06	1.0429e-05
14.1441	2.0021e-22	4.5535e-07	5.151e-08	2.1523e-08	2.3174e-06	1.0357e-05
14.1592	1.906e-22	4.5228e-07	5.0795e-08	2.1223e-08	2.3e-06	1.0286e-05
14.1742	1.8145e-22	4.4923e-07	5.0089e-08	2.0927e-08	2.2828e-06	1.0215e-05
14.1892	1.7273e-22	4.462e-07	4.9393e-08	2.0637e-08	2.2656e-06	1.0145e-05
14.2042	1.6444e-22	4.4319e-07	4.8707e-08	2.0353e-08	2.2486e-06	1.0075e-05
14.2192	1.5654e-22	4.4021e-07	4.8031e-08	2.0073e-08	2.2318e-06	1.0006e-05
14.2342	1.4902e-22	4.3724e-07	4.7363e-08	1.9796e-08	2.215e-06	9.937e-06
14.2492	1.4187e-22	4.343e-07	4.6705e-08	1.9524e-08	2.1984e-06	9.8687e-06
14.2643	1.3505e-22	4.3137e-07	4.6057e-08	1.9255e-08	2.182e-06	9.8009e-06
14.2793	1.2857e-22	4.2847e-07	4.5417e-08	1.899e-08	2.1656e-06	9.7335e-06
14.2943	1.2239e-22	4.2559e-07	4.4786e-08	1.8728e-08	2.1494e-06	9.6666e-06
14.3093	1.1652e-22	4.2273e-07	4.4164e-08	1.847e-08	2.1333e-06	9.6001e-06
14.3243	1.1092e-22	4.1988e-07	4.355e-08	1.8216e-08	2.1173e-06	9.5341e-06
14.3393	1.056e-22	4.1706e-07	4.2945e-08	1.7965e-08	2.1015e-06	9.4685e-06
14.3544	1.0052e-22	4.1426e-07	4.2349e-08	1.7717e-08	2.0858e-06	9.4034e-06
14.3694	9.5697e-23	4.1148e-07	4.176e-08	1.7473e-08	2.0702e-06	9.3388e-06
14.3844	9.1102e-23	4.0871e-07	4.118e-08	1.7233e-08	2.0547e-06	9.2746e-06
14.3994	8.6727e-23	4.0597e-07	4.0608e-08	1.6995e-08	2.0393e-06	9.2108e-06
14.4144	8.2562e-23	4.0324e-07	4.0044e-08	1.6761e-08	2.0241e-06	9.1475e-06
14.4294	7.8597e-23	4.0054e-07	3.9488e-08	1.653e-08	2.009e-06	9.0846e-06
14.4444	7.4823e-23	3.9785e-07	3.8939e-08	1.6303e-08	1.994e-06	9.0221e-06
14.4595	7.123e-23	3.9518e-07	3.8398e-08	1.6078e-08	1.9791e-06	8.9601e-06
14.4745	6.7809e-23	3.9253e-07	3.7865e-08	1.5857e-08	1.9643e-06	8.8985e-06
14.4895	6.4553e-23	3.899e-07	3.7339e-08	1.5638e-08	1.9497e-06	8.8373e-06
14.5045	6.1453e-23	3.8729e-07	3.682e-08	1.5423e-08	1.9351e-06	8.7765e-06
14.5195	5.8502e-23	3.8469e-07	3.6308e-08	1.521e-08	1.9207e-06	8.7162e-06
14.5345	5.5692e-23	3.8212e-07	3.5804e-08	1.5001e-08	1.9063e-06	8.6546e-06
14.5495	5.3018e-23	3.7956e-07	3.5307e-08	1.4794e-08	1.8921e-06	8.5933e-06
14.5646	5.0472e-23	3.7702e-07	3.4816e-08	1.459e-08	1.878e-06	8.5325e-06
14.5796	4.8048e-23	3.745e-07	3.4333e-08	1.4389e-08	1.864e-06	8.4722e-06
14.5946	4.5741e-23	3.7199e-07	3.3856e-08	1.419e-08	1.8502e-06	8.4122e-06
14.6096	4.3544e-23	3.695e-07	3.3385e-08	1.3992e-08	1.8364e-06	8.3527e-06
14.6246	4.1453e-23	3.6703e-07	3.2922e-08	1.3797e-08	1.8227e-06	8.2936e-06
14.6396	3.9463e-23	3.6458e-07	3.2464e-08	1.3605e-08	1.8091e-06	8.2349e-06
14.6547	3.7568e-23	3.6214e-07	3.2013e-08	1.3415e-08	1.7957e-06	8.1766e-06
14.6697	3.5763e-23	3.5972e-07	3.1568e-08	1.3228e-08	1.7823e-06	8.118e-06
14.6847	3.4046e-23	3.5732e-07	3.113e-08	1.3044e-08	1.7691e-06	8.059e-06
14.6997	3.2411e-23	3.5494e-07	3.0697e-08	1.2862e-08	1.7559e-06	8.0004e-06
14.7147	3.0855e-23	3.5257e-07	3.0271e-08	1.2683e-08	1.7428e-06	7.9422e-06
14.7297	2.9373e-23	3.5022e-07	2.985e-08	1.2506e-08	1.7299e-06	7.8844e-06
14.7447	2.7962e-23	3.4788e-07	2.9436e-08	1.2331e-08	1.717e-06	7.8271e-06
14.7598	2.662e-23	3.4556e-07	2.9027e-08	1.216e-08	1.7043e-06	7.7701e-06
14.7748	2.5341e-23	3.4325e-07	2.8624e-08	1.199e-08	1.6916e-06	7.7136e-06
14.7898	2.4124e-23	3.4097e-07	2.8226e-08	1.1823e-08	1.6791e-06	7.6575e-06
14.8048	2.2966e-23	3.3869e-07	2.7834e-08	1.1658e-08	1.6666e-06	7.6018e-06
14.8198	2.1863e-23	3.3644e-07	2.7447e-08	1.1496e-08	1.6542e-06	7.5465e-06
14.8348	2.0813e-23	3.342e-07	2.7066e-08	1.1335e-08	1.642e-06	7.4916e-06
14.8498	1.9814e-23	3.3197e-07	2.669e-08	1.1177e-08	1.6298e-06	7.4372e-06
14.8649	1.8862e-23	3.2976e-07	2.6319e-08	1.1021e-08	1.6177e-06	7.3831e-06
14.8799	1.7956e-23	3.2757e-07	2.5954e-08	1.0868e-08	1.6057e-06	7.3294e-06
14.8949	1.7094e-23	3.2539e-07	2.5593e-08	1.0718e-08	1.5938e-06	7.2761e-06
14.9099	1.6273e-23	3.2322e-07	2.5237e-08	1.057e-08	1.582e-06	7.2231e-06
14.9249	1.5492e-23	3.2107e-07	2.4887e-08	1.0425e-08	1.5703e-06	7.1706e-06
14.9399	1.4748e-23	3.1894e-07	2.4541e-08	1.0281e-08	1.5586e-06	7.1184e-06
14.955	1.404e-23	3.1682e-07	2.4201e-08	1.0139e-08	1.5471e-06	7.0667e-06
14.97	1.3365e-23	3.1471e-07	2.3874e-08	9.9996e-09	1.5357e-06	7.0153e-06
14.985	1.2724e-23	3.1262e-07	2.355e-08	9.8619e-09	1.5243e-06	6.9642e-06
15	1.2113e-23	3.1055e-07	2.3232e-08	9.726e-09	1.513e-06	6.9136e-06

## Sheet: Figure 3 - Keppel Is. compasses
Keppel Islands	Angle of dispersal (degrees) (modelled)	Distance of dispersal (km) (modelled)	Angle of dispersal (degrees) (observed)	Distance of dispersal (km) (observed)	Angle of available habitat (degrees)	Proportion of sampled habitat
	114.674	195.109	113.019	170.105	-31.3043	0.21402
	115.651	179.577	113.536	183.657	-15.6522	0.32197
	115.601	168.861	113.356	172.955	-1.3342e-14	0.037879
	154.633	12.4165	-8.2776	92.851	15.6522	0.10795
	-124.081	7.8466	-21.6765	98.4632	109.565	0.31818
	-9.2704	88.9233	-27.9129	91.8829
	-12.7938	89.7141
	-61.1978	36.0592
	-26.2041	97.0806
	-29.422	95.535
	-32.8105	91.3735
	112.214	185.763
	113.019	170.105
	112.789	159.408
	-25.3668	12.4165
	-60.0031	13.6462
	-11.2254	100.912
	-14.3142	101.869
	-52.2427	46.695
	-26.1091	109.496
	-28.9559	107.924
	-31.9217	103.698
	112.745	199.292
	113.536	183.657
	113.356	172.955
	55.9194	7.8466
	119.997	13.6462
	-4.8539	92.4904
	-8.2776	92.851
	-49.0634	33.225
	-21.6765	98.4632
	-24.773	96.4898
	-27.9129	91.8829
	115.318	231.089
	116.177	215.591
	116.164	204.874
	118.802	36.0592
	127.757	46.695
	130.937	33.225
	13.7877	72.4774
	9.4989	71.0886
	-9.1806	70.6353
	-13.1088	67.6022
	-16.7758	62.0649

## Sheet: Figure 3 - Cap Bunker compasses
Capricorn Bunkers	Angle of dispersal (degrees)	Distance of dispersal (km)	Angle of dispersal (degrees) (observed)	Distance of dispersal (km) (observed)	Angle of available habitat (degrees)	Proportion of sampled habitat
	131.446	255.638	132.273	245.622	-172.174	0.033333
	133.205	241.738	171.722	92.851	125.217	0.37302
	133.971	231.499	-109.83	31.5139	140.87	0.11111
	170.73	88.9233	126.168	261.852	156.522	0.32381
	168.775	100.912	126.581	251.297	172.174	0.15873
	175.146	92.4904	148.078	103.698
	-92.8416	5.5484	152.087	91.8829
	-166.212	72.4774
	-91.3215	28.5504
	-97.9415	32.9212
	-107.309	36.8559
	130.591	259.639
	132.273	245.622
	132.986	235.331
	167.206	89.7141
	165.686	101.869
	171.722	92.851
	87.1584	5.5484
	-170.501	71.0886
	-90.9549	23.0044
	-98.9729	27.3992
	-109.83	31.5139
	127.437	277.276
	128.837	262.856
	129.36	252.4
	153.796	97.0806
	153.891	109.496
	158.323	98.4632
	88.6785	28.5504
	89.0451	23.0044
	170.819	70.6353
	-133.756	5.6247
	-147.194	12.2628
	126.292	278.192
	127.625	263.64
	128.095	253.136
	150.578	95.535
	151.044	107.924
	155.227	96.4898
	82.0585	32.9212
	81.0271	27.3992
	166.891	67.6022
	46.2436	5.6247
	-158.086	6.9168
	124.904	276.556
	126.168	261.852
	126.581	251.297
	147.19	91.3735
	148.078	103.698
	152.087	91.8829
	72.6912	36.8559
	70.1702	31.5139
	163.224	62.0649
	32.8064	12.2628
	21.9138	6.9168

## Sheet: Figure 3 - Percy Is. compasses
Percy Islands	Angle of dispersal (degrees)	Distance of dispersal (km)	Angle of dispersal (degrees) (observed)	Distance of dispersal (km) (observed)	Angle of available habitat (degrees)	Proportion of sampled habitat
	-76.4517	15.8563	-67.2106	159.408	-62.6087	0.40476
	-71.2608	26.4113	-66.6435	172.955	-46.9565	0.59524
	-65.3257	195.109	-63.8359	204.874
	-67.786	185.763	-50.6404	252.4
	-48.5535	255.638	-53.4192	251.297
	-49.4085	259.639
	-64.6821	231.089
	-52.5628	277.276
	-53.7077	278.192
	-55.0959	276.556
	103.548	15.8563
	-63.5677	10.7165
	-64.3494	179.577
	-66.9813	170.105
	-66.4641	183.657
	-46.7948	241.738
	-47.7266	245.622
	-63.8225	215.591
	-51.163	262.856
	-52.3753	263.64
	-53.8324	261.852
	108.739	26.4113
	116.432	10.7165
	-64.399	168.861
	-67.2106	159.408
	-66.6435	172.955
	-46.0294	231.499
	-47.0143	235.331
	-63.8359	204.874
	-50.6404	252.4
	-51.9045	253.136
	-53.4192	251.297
